# Supplementary material for: How Bioactive Glass S53P4 Kills Bacteria
Source: J Funct Biomater. 2026 Apr 19;17(4):201. doi: 10.3390/jfb17040201 (PMC13117131; doi:10.3390/jfb17040201)
Supplement: Supplementary file 1 [file jfb-17-00201-s001.zip]

Archive with 3 entries (3 files):
- Supplementary file.pdf
- Supplementary Table S2.xlsx
- Supplementary Table S3.xlsx
