# Supplementary material for: How Bioactive Glass S53P4 Kills Bacteria
Source: J Funct Biomater. 2026 Apr 19;17(4):201. doi: 10.3390/jfb17040201 (PMC13117131; doi:10.3390/jfb17040201)
Supplement: Supplementary file 1 [file jfb-17-00201-s001.zip › Supplementary Table S2.xlsx]

## Sheet: Sheet1
BSU	FC	P-Value	Gene	Gene Function	Gene Description	Operon Name	Nr operons	Nr genes	Operon	FC Gene #1	FC Gene #2	FC Gene #3	FC Gene #4	FC Gene #5	FC Gene #6	FC Gene #7	FC Gene #8	FC Gene #9	FC Gene #10	FC Gene #11	FC Gene #12	FC Gene #13	FC Gene #14	FC Gene #15	FC Gene #16	FC Gene #17	FC Gene #18	FC Gene #19	FC Gene #20	FC Gene #21	FC Gene #22	FC Gene #23	FC Gene #24	FC Gene #25	FC Gene #26	FC Gene #27	FC Gene #28	FC Gene #29	FC Gene #30	FC Gene #31	FC Gene #32
BSU_misc_RNA_3	4.66095	0	BSU_misc_RNA_3			rplK	1	5	rplK-rplA-BSU_misc_RNA_3-rplJ-rplL	3.04822	3.28437	4.66095	4.60932	3.54805
BSU_01040	4.60932	0	rplJ	translation	ribosomal protein L10	rplK	2	5	rplK-rplA-BSU_misc_RNA_3-rplJ-rplL_x000D_ rplJ-rplL	3.04822	3.28437	4.66095	4.60932	3.54805
BSU_01090	5.50947	0	rplGB	unknown	highly expressed protein, similar to ribosomal protein L7AE family, associated with the ribosome during exponential growth, binds K-turns in RNA switches	rplGB	1	5	rplGB-rpsL-rpsG-fusA-tufA	5.50947	5.45871	4.33859	3.46014	1.87487
BSU_01100	5.45871	0	rpsL	translation	ribosomal protein	rplGB	1	5	rplGB-rpsL-rpsG-fusA-tufA	5.50947	5.45871	4.33859	3.46014	1.87487
BSU_01150	6.63669	0	rpsJ	translation	ribosomal protein	rpsJ	1	32	rpsJ-rplC-rplD-rplW-rplB-rpsS-rplV-rpsC-rplP-rpmC-rpsQ-rplN-rplX-rplE-rpsN-rpsH-rplF-rplR-rpsE-rpmD-rplO-secY-adk-map-ybzG-infA-rpmJ-rpsM-rpsK-S56-rpoA-rplQ	6.63669	6.08662	5.67567	5.68655	4.93982	4.68065	4.11287	3.58753	3.3515	3.60141	2.97172	2.81092	2.87682	2.81354	2.66716	2.35307	2.17102	2.31117	2.03758	2.08428	2.04099	1.86753	1.97602	1.85692	1.87204	1.72981	1.54113	1.49769	1.52224		1.41212	1.41524
BSU_01160	6.08662	0	rplC	translation	ribosomal protein L3	rpsJ	1	32	rpsJ-rplC-rplD-rplW-rplB-rpsS-rplV-rpsC-rplP-rpmC-rpsQ-rplN-rplX-rplE-rpsN-rpsH-rplF-rplR-rpsE-rpmD-rplO-secY-adk-map-ybzG-infA-rpmJ-rpsM-rpsK-S56-rpoA-rplQ	6.63669	6.08662	5.67567	5.68655	4.93982	4.68065	4.11287	3.58753	3.3515	3.60141	2.97172	2.81092	2.87682	2.81354	2.66716	2.35307	2.17102	2.31117	2.03758	2.08428	2.04099	1.86753	1.97602	1.85692	1.87204	1.72981	1.54113	1.49769	1.52224		1.41212	1.41524
BSU_01170	5.67567	0	rplD	translation	ribosomal protein	rpsJ	1	32	rpsJ-rplC-rplD-rplW-rplB-rpsS-rplV-rpsC-rplP-rpmC-rpsQ-rplN-rplX-rplE-rpsN-rpsH-rplF-rplR-rpsE-rpmD-rplO-secY-adk-map-ybzG-infA-rpmJ-rpsM-rpsK-S56-rpoA-rplQ	6.63669	6.08662	5.67567	5.68655	4.93982	4.68065	4.11287	3.58753	3.3515	3.60141	2.97172	2.81092	2.87682	2.81354	2.66716	2.35307	2.17102	2.31117	2.03758	2.08428	2.04099	1.86753	1.97602	1.85692	1.87204	1.72981	1.54113	1.49769	1.52224		1.41212	1.41524
BSU_01180	5.68655	0	rplW	translation	ribosomal protein	rpsJ	1	32	rpsJ-rplC-rplD-rplW-rplB-rpsS-rplV-rpsC-rplP-rpmC-rpsQ-rplN-rplX-rplE-rpsN-rpsH-rplF-rplR-rpsE-rpmD-rplO-secY-adk-map-ybzG-infA-rpmJ-rpsM-rpsK-S56-rpoA-rplQ	6.63669	6.08662	5.67567	5.68655	4.93982	4.68065	4.11287	3.58753	3.3515	3.60141	2.97172	2.81092	2.87682	2.81354	2.66716	2.35307	2.17102	2.31117	2.03758	2.08428	2.04099	1.86753	1.97602	1.85692	1.87204	1.72981	1.54113	1.49769	1.52224		1.41212	1.41524
BSU_01190	4.93982	0	rplB	translation	ribosomal protein L2, required for assembly of RplP into the 50S subunit of the ribosome	rpsJ	1	32	rpsJ-rplC-rplD-rplW-rplB-rpsS-rplV-rpsC-rplP-rpmC-rpsQ-rplN-rplX-rplE-rpsN-rpsH-rplF-rplR-rpsE-rpmD-rplO-secY-adk-map-ybzG-infA-rpmJ-rpsM-rpsK-S56-rpoA-rplQ	6.63669	6.08662	5.67567	5.68655	4.93982	4.68065	4.11287	3.58753	3.3515	3.60141	2.97172	2.81092	2.87682	2.81354	2.66716	2.35307	2.17102	2.31117	2.03758	2.08428	2.04099	1.86753	1.97602	1.85692	1.87204	1.72981	1.54113	1.49769	1.52224		1.41212	1.41524
BSU_01200	4.68065	0	rpsS	translation	ribosomal protein	rpsJ	1	32	rpsJ-rplC-rplD-rplW-rplB-rpsS-rplV-rpsC-rplP-rpmC-rpsQ-rplN-rplX-rplE-rpsN-rpsH-rplF-rplR-rpsE-rpmD-rplO-secY-adk-map-ybzG-infA-rpmJ-rpsM-rpsK-S56-rpoA-rplQ	6.63669	6.08662	5.67567	5.68655	4.93982	4.68065	4.11287	3.58753	3.3515	3.60141	2.97172	2.81092	2.87682	2.81354	2.66716	2.35307	2.17102	2.31117	2.03758	2.08428	2.04099	1.86753	1.97602	1.85692	1.87204	1.72981	1.54113	1.49769	1.52224		1.41212	1.41524
BSU_01480	5.26293	0	truA	tRNA modification	pseudouridylate synthase I, universally conserved protein	truA	1	3	truA-rplM-rpsI	5.26293	3.64957	3.3443
BSU_06480	-4.6663	0	purL	purine biosynthesis	phosphoribosylformylglycinamidine synthase	purE	1	12	purE-purK-purB-purC-purS-purQ-purL-purF-purM-purN-purH-purD	-3.76534	-3.78756	-3.65695	-4.27221	-4.39437	-4.6932	-4.6663	-4.362	-3.88029	-3.96285	-3.41694	-2.86288
BSU_06490	-4.362	0	purF	purine biosynthesis	glutamine phosphoribosyldiphosphate amidotransferase	purE	1	12	purE-purK-purB-purC-purS-purQ-purL-purF-purM-purN-purH-purD	-3.76534	-3.78756	-3.65695	-4.27221	-4.39437	-4.6932	-4.6663	-4.362	-3.88029	-3.96285	-3.41694	-2.86288
BSU_06560	5.13295	0	yerA	unknown	similar to adenine desaminase	yerA	1	3	yerA-yerB-yerC	5.13295	2.85389	2.53579
BSU_07800	5.09862	0	treP	trehalose uptake and phosphorylation	trehalose-specific phosphotransferase system, EIIBC component of the PTS	treP	1	3	treP-treA-treR	5.09862	5.02911	4.13614
BSU_07810	5.02911	0	treA	trehalose utilization	phospho-alpha-glucosidase	treP	1	3	treP-treA-treR	5.09862	5.02911	4.13614
BSU_29660	5.34599	0	rpsD	translation	ribosomal protein	rpsD	1	1	rpsD	5.34599
BSU_32130	-4.57232	0	guaC	purine salvage and interconversion	GMP reductase	guaC	1	1	guaC	-4.57232
BSU_33950	4.50494	0	cggR	transcriptional regulator	repressor of the glycolytic [[gene|gapA]] operon, [SW|DeoR family]	cggR	2	6	cggR-gapA-pgk-tpi-pgm-eno_x000D_ cggR-gapA	4.50494	0.63947	0.598257	-0.520722	0.108911	0.569383
BSU_38750	5.38886	0	cydB	respiration	cytochrome bd ubiquinol oxidase (subunit II), high affinity terminal oxidase	cydA	1	4	cydA-cydB-cydC-cydD	6.23931	5.38886	4.2485	2.18433
BSU_38760	6.23931	0	cydA	respiration	cytochrome bd ubiquinol oxidase (subunit I), high affinity terminal oxidase	cydA	1	4	cydA-cydB-cydC-cydD	6.23931	5.38886	4.2485	2.18433
BSU_40900	4.46967	0	ssbA	[[category|DNA replication]], [[category|DNA repair/ recombination]]	single-strand DNA-binding protein, part of the [SW|replisome], promoter of [[protein|RecA ]]DNA repair center assembly, required to internalize and to recombine ssDNA with homologous resident duplex	yyzM	3	6	yyzM-yyaE-yyaF-rpsF-ssbA-rpsR_x000D_ yyaF-rpsF-ssbA-rpsR_x000D_ rpsF-ssbA-rpsR	-1.23497	0.282707	1.71656	4.51442	4.46967	3.56238
BSU_01110	4.33859	2.31433e-301	rpsG	translation	ribosomal protein	rplGB	1	5	rplGB-rpsL-rpsG-fusA-tufA	5.50947	5.45871	4.33859	3.46014	1.87487
BSU_27220	4.38183	3.1646e-294	yrhE	unknown	unknown, similar to formate dehydrogenase	yrhE	1	2	yrhE-yrhD	4.38183	4.50137
BSU_09300	4.04909	1.41028e-293	glpD	glycerol utilization	glycerol-3-phosphate dehydrogenase (menaquinone 7)	glpD	1	1	glpD	4.04909
BSU_40910	4.51442	7.94258e-292	rpsF	translation	ribosomal protein	yyzM	3	6	yyzM-yyaE-yyaF-rpsF-ssbA-rpsR_x000D_ yyaF-rpsF-ssbA-rpsR_x000D_ rpsF-ssbA-rpsR	-1.23497	0.282707	1.71656	4.51442	4.46967	3.56238
BSU_07380	4.82422	2.34083e-266	yfmQ	unknown	unknown	yfmQ	1	1	yfmQ	4.82422
BSU_06470	-4.6932	2.34528e-263	purQ	purine biosynthesis	phosphoribosylformylglycinamidine synthase	purE	1	12	purE-purK-purB-purC-purS-purQ-purL-purF-purM-purN-purH-purD	-3.76534	-3.78756	-3.65695	-4.27221	-4.39437	-4.6932	-4.6663	-4.362	-3.88029	-3.96285	-3.41694	-2.86288
BSU_06450	-4.27221	3.12614e-246	purC	purine biosynthesis	phosphoribosylaminoimidazole succinocarboxamide synthase	purE	1	12	purE-purK-purB-purC-purS-purQ-purL-purF-purM-purN-purH-purD	-3.76534	-3.78756	-3.65695	-4.27221	-4.39437	-4.6932	-4.6663	-4.362	-3.88029	-3.96285	-3.41694	-2.86288
BSU_06430	-3.78756	2.89051e-239	purK	purine biosynthesis	phosphoribosylaminoimidazole carboxylase (ATP-dependent)	purE	1	12	purE-purK-purB-purC-purS-purQ-purL-purF-purM-purN-purH-purD	-3.76534	-3.78756	-3.65695	-4.27221	-4.39437	-4.6932	-4.6663	-4.362	-3.88029	-3.96285	-3.41694	-2.86288
BSU_03960	4.49199	4.33283e-237	ycnK	regulation of copper uptake	copper-responsive transcription repressor of the [[gene|ycnK]]-[[gene|ycnJ]]-[[gene|ycnI]] operon, [SW|DeoR family]	ycnK	1	3	ycnK-ycnJ-ycnI	4.49199	3.99334	3.75698
BSU_07820	4.13614	2.35065e-236	treR	regulation of trehalose utilization	transcription repressor of the [[gene|treP]]-[[gene|treA]]-[[gene|treR ]]operon ([SW|GntR family])	treP	1	3	treP-treA-treR	5.09862	5.02911	4.13614
BSU_03950	3.99334	2.20293e-234	ycnJ	uptake of copper	copper transporter	ycnK	1	3	ycnK-ycnJ-ycnI	4.49199	3.99334	3.75698
BSU_38740	4.2485	4.47331e-230	cydC	required for expression of cytochrome bd	[SW|ABC transporter] required for expression of cytochrome bd (ATP-binding protein)	cydA	1	4	cydA-cydB-cydC-cydD	6.23931	5.38886	4.2485	2.18433
BSU_01490	3.64957	2.25062e-211	rplM	translation	ribosomal protein	truA	2	3	truA-rplM-rpsI_x000D_ rplM-rpsI	5.26293	3.64957	3.3443
BSU_06500	-3.88029	1.48592e-210	purM	purine biosynthesis	phosphoribosylaminoimidazole synthetase	purE	1	12	purE-purK-purB-purC-purS-purQ-purL-purF-purM-purN-purH-purD	-3.76534	-3.78756	-3.65695	-4.27221	-4.39437	-4.6932	-4.6663	-4.362	-3.88029	-3.96285	-3.41694	-2.86288
BSU_14770	3.74723	1.55459e-208	ylaG	unknown	similar to GTP-binding elongation factor	ylaG	1	2	ylaG-ylaH	3.74723	3.26737
BSU_01030	3.28437	2.30777e-202	rplA	translation	ribosomal protein	rplK	1	5	rplK-rplA-BSU_misc_RNA_3-rplJ-rplL	3.04822	3.28437	4.66095	4.60932	3.54805
BSU_06440	-3.65695	1.16621e-199	purB	purine biosynthesis	adenylsuccinate lyase	purE	1	12	purE-purK-purB-purC-purS-purQ-purL-purF-purM-purN-purH-purD	-3.76534	-3.78756	-3.65695	-4.27221	-4.39437	-4.6932	-4.6663	-4.362	-3.88029	-3.96285	-3.41694	-2.86288
BSU_06020	-4.9434	2.14722e-198	groES	protein folding and re-folding	chaperonin, universally conserved protein	groES	1	2	groES-groEL	-4.9434	-1.78983
BSU_16490	4.13461	2.59319e-198	rpsB	translation	ribosomal protein	rpsB	2	4	rpsB-tsf-pyrH-frr_x000D_ rpsB	4.13461	1.30768	1.38199	1.94343
BSU_01120	3.46014	2.32038e-195	fusA	translation	elongation factor G, facilitates movement of tRNAâ€“mRNA by one codon	rplGB	1	5	rplGB-rpsL-rpsG-fusA-tufA	5.50947	5.45871	4.33859	3.46014	1.87487
BSU_40890	3.56238	1.35293e-194	rpsR	translation	ribosomal protein	yyzM	3	6	yyzM-yyaE-yyaF-rpsF-ssbA-rpsR_x000D_ yyaF-rpsF-ssbA-rpsR_x000D_ rpsF-ssbA-rpsR	-1.23497	0.282707	1.71656	4.51442	4.46967	3.56238
BSU_06520	-3.41694	4.58733e-194	purH	purine biosynthesis	phosphoribosylaminoimidazole carboxamide formyltransferase	purE	1	12	purE-purK-purB-purC-purS-purQ-purL-purF-purM-purN-purH-purD	-3.76534	-3.78756	-3.65695	-4.27221	-4.39437	-4.6932	-4.6663	-4.362	-3.88029	-3.96285	-3.41694	-2.86288
BSU_37080	3.47967	3.07328e-189	rho	transcriptional termination	transcriptional termination protein, involved in balanced regulation of cell motility, [[category|Biofilm formation]], and [[category|Sporulation]]	rho	1	2	rho-rpmE	3.47967	2.98596
BSU_15200	3.71704	5.62249e-187	murD	peptidoglycan precursor biosynthesis	UDP-N-acetylmuramoyl-L-alanyl-D-glutamate synthetase	murE	1	10	murE-mraY-murD-spoVE-murG-murB-divIB-ylxW-ylxX-sbp	1.69275	2.91456	3.71704	3.30652	2.22271	1.79963	1.55438	1.02782	0.739379	-0.176921
BSU_03940	3.75698	5.70742e-184	ycnI	unknown	unknown	ycnK	1	3	ycnK-ycnJ-ycnI	4.49199	3.99334	3.75698
BSU_14870	3.60395	2.43225e-183	ctaA	heme biosynthesis	heme A synthase	ctaA	1	1	ctaA	3.60395
BSU_01060	3.88354	6.69283e-180	ybxB	unknown	unknown
BSU_01020	3.04822	1.43485e-178	rplK	translation	ribosomal protein	rplK	1	5	rplK-rplA-BSU_misc_RNA_3-rplJ-rplL	3.04822	3.28437	4.66095	4.60932	3.54805
BSU_38060	4.51208	7.31894e-175	ywcJ	unknown	similar to nitrite transporter	ywcJ	1	1	ywcJ	4.51208
BSU_37150	3.40854	1.06682e-174	pyrG	pyrimidine biosynthesis	CTP synthase (NH<sub>3</sub>, glutamine)	rpoE	2	2	rpoE-pyrG_x000D_ pyrG	-0.490486	3.40854
BSU_01460	3.74364	6.16866e-172	ybaE	uptake of micronutrients	ATP-binding A2 component of [SW|ECF transporter]s
BSU_31390	3.34225	4.33314e-170	yugI	unknown	similar to the C-terminal domain of <i>E. coli</i> polyribonucleotide phosphorylase and to four repeated domains at the N-terminus of <i>E. coli</i> ribosomal protein S1, has an RNA-binding surface	yugI	1	1	yugI	3.34225
BSU_27340	3.79676	1.2131e-168	yrrO	unknown	similar to protease	trmR	1	5	trmR-yrrN-yrrO-udk-greA		3.85255	3.79676	3.51218	-0.772288
BSU_23270	3.89046	2.07459e-168	ribE	riboflavin biosynthesis	riboflavin synthase (alpha subunit)	ribD	1	5	ribD-ribE-ribA-ribH-ribT	3.44885	3.89046	3.03385	2.79401	1.89723
BSU_22840	3.42921	5.61874e-168	yphC	ribosome assembly	GTPase essential for ribosome 50S subunit assembly	yphA	2	5	yphA-seaA-ypzH-yphC-gpsA_x000D_ yphC-gpsA	-0.380034	-0.612781	0.112543	3.42921	3.27296
BSU_01230	3.3515	6.58993e-165	rplP	translation	ribosomal protein L16,binding of L16 to the 50S subunit is required for the stimulation of RbgA GTPase activity, for release of RbgA from the ribosome, and for the conversion of the intermediate to the complete 50S subunit	rpsJ	1	32	rpsJ-rplC-rplD-rplW-rplB-rpsS-rplV-rpsC-rplP-rpmC-rpsQ-rplN-rplX-rplE-rpsN-rpsH-rplF-rplR-rpsE-rpmD-rplO-secY-adk-map-ybzG-infA-rpmJ-rpsM-rpsK-S56-rpoA-rplQ	6.63669	6.08662	5.67567	5.68655	4.93982	4.68065	4.11287	3.58753	3.3515	3.60141	2.97172	2.81092	2.87682	2.81354	2.66716	2.35307	2.17102	2.31117	2.03758	2.08428	2.04099	1.86753	1.97602	1.85692	1.87204	1.72981	1.54113	1.49769	1.52224		1.41212	1.41524
BSU_30550	3.18272	4.80146e-164	metK	S-adenosylmethionine synthesis	S-adenosylmethionine synthetase	metK	1	1	metK	3.18272
BSU_13890	3.42304	2.90974e-161	ptsG	glucose transport and phosphorylation, control of [[protein|GlcT ]]activity	glucose permease, trigger enzyme	ptsG	1	3	ptsG-ptsH-ptsI	3.42304	1.31035	0.833176
BSU_38530	3.27789	1.03219e-160	dltD	biosynthesis of teichoic acid	D-alanine transfer from undecaprenol-phosphate to the poly(glycerophosphate) chain, alanylation of teichoic acid provides some resistance against positively charged antimicrobial peptides	ywzH	1	6	ywzH-dltA-dltB-dltC-dltD-dltE	2.08862	2.24469	2.92206	3.08782	3.27789	2.70549
BSU_23280	3.44885	2.19164e-158	ribD	riboflavin biosynthesis	5-amino-6-(5-phosphoribosylamino)uracil reductase	ribD	1	5	ribD-ribE-ribA-ribH-ribT	3.44885	3.89046	3.03385	2.79401	1.89723
BSU_01220	3.58753	5.33323e-156	rpsC	translation	ribosomal protein	rpsJ	1	32	rpsJ-rplC-rplD-rplW-rplB-rpsS-rplV-rpsC-rplP-rpmC-rpsQ-rplN-rplX-rplE-rpsN-rpsH-rplF-rplR-rpsE-rpmD-rplO-secY-adk-map-ybzG-infA-rpmJ-rpsM-rpsK-S56-rpoA-rplQ	6.63669	6.08662	5.67567	5.68655	4.93982	4.68065	4.11287	3.58753	3.3515	3.60141	2.97172	2.81092	2.87682	2.81354	2.66716	2.35307	2.17102	2.31117	2.03758	2.08428	2.04099	1.86753	1.97602	1.85692	1.87204	1.72981	1.54113	1.49769	1.52224		1.41212	1.41524
BSU_06510	-3.96285	2.22333e-154	purN	purine biosynthesis	phosphoribosylglycinamide formyltransferase, irreversible	purE	1	12	purE-purK-purB-purC-purS-purQ-purL-purF-purM-purN-purH-purD	-3.76534	-3.78756	-3.65695	-4.27221	-4.39437	-4.6932	-4.6663	-4.362	-3.88029	-3.96285	-3.41694	-2.86288
BSU_27950	3.17386	4.52595e-153	prp	maturation of [[protein|RpmA|ribosomal protein L27]]	protein cysteine protease, required for N-terminal cleavage of [[protein|RpmA|ribosomal protein L27]]	spoIVFA	2	5	spoIVFA-spoIVFB-rplU-prp-rpmA_x000D_ rplU-prp-rpmA	0.481503	0.81623	3.5328	3.17386	2.18667
BSU_37070	2.98596	4.64844e-153	rpmE	translation	ribosomal protein	rho	2	2	rho-rpmE_x000D_ rpmE	3.47967	2.98596
BSU_01250	2.97172	1.35717e-152	rpsQ	translation	ribosomal protein	rpsJ	1	32	rpsJ-rplC-rplD-rplW-rplB-rpsS-rplV-rpsC-rplP-rpmC-rpsQ-rplN-rplX-rplE-rpsN-rpsH-rplF-rplR-rpsE-rpmD-rplO-secY-adk-map-ybzG-infA-rpmJ-rpsM-rpsK-S56-rpoA-rplQ	6.63669	6.08662	5.67567	5.68655	4.93982	4.68065	4.11287	3.58753	3.3515	3.60141	2.97172	2.81092	2.87682	2.81354	2.66716	2.35307	2.17102	2.31117	2.03758	2.08428	2.04099	1.86753	1.97602	1.85692	1.87204	1.72981	1.54113	1.49769	1.52224		1.41212	1.41524
BSU_35940	3.70235	7.33971e-152	rbsA	ribose uptake	ribose [SW|ABC transporter] (ATP-binding protein)	rbsR	1	6	rbsR-rbsK-rbsD-rbsA-rbsC-rbsB	2.25207	3.38644	3.70153	3.70235	3.15614	2.75041
BSU_09280	3.73794	9.17969e-152	glpF	glycerol uptake	glycerol facilitator	glpF	1	2	glpF-glpK	3.73794	2.4633
BSU_12280	3.33683	3.77396e-151	yjlC	unknown	unknown	yjlB	2	3	yjlB-yjlC-ndh_x000D_ yjlC-ndh	1.77142	3.33683	2.98628
BSU_27350	3.85255	2.41525e-150	yrrN	unknown	similar to protease	trmR	1	5	trmR-yrrN-yrrO-udk-greA		3.85255	3.79676	3.51218	-0.772288
BSU_04600	-2.92136	4.318e-150	ydbT	confers resistence against antimicrobial compounds from B. amyloliquefaciens	resistence against antimicrobial compounds from B. amyloliquefaciens	ydbS	1	2	ydbS-ydbT	-1.36306	-2.92136
BSU_01500	3.3443	1.8601e-149	rpsI	translation	ribosomal protein	truA	2	3	truA-rplM-rpsI_x000D_ rplM-rpsI	5.26293	3.64957	3.3443
BSU_14590	3.09658	1.29461e-148	pdhB	links glycolysis and TCA cycle	pyruvate dehydrogenase (E1 beta subunit)	pdhA	1	4	pdhA-pdhB-pdhC-pdhD	2.76248	3.09658	2.62201	1.96231
BSU_16680	3.23826	3.31113e-148	rpsO	translation	ribosomal protein	ribC	2	2	ribC-rpsO_x000D_ rpsO	-2.01595	3.23826
BSU_28680	3.05209	4.27373e-148	glcD	unknown	probably glycolate oxidase subunit, FAD-binding	glcD	1	2	glcD-glcF	3.05209	2.8629
BSU_16600	2.94537	1.53997e-146	nusA	transcription	transcription termination factor of RNA polymerase	ylxS	1	7	ylxS-nusA-ylxR-rplGA-infB-ylxP-rbfA	3.03078	2.94537	2.86237		2.8319	2.05148	2.27589
BSU_06210	-3.38233	1.73299e-145	ydjI	unknown	unknown	pspA	1	4	pspA-ydjG-ydjH-ydjI	-1.77607	-2.89134	-2.84688	-3.38233
BSU_30530	3.4424	2.43406e-145	ytnA	unknown	similar to proline permease	asnB	1	2	asnB-ytnA	2.67509	3.4424
BSU_11430	-3.20619	1.10047e-144	oppA	initiation of sporulation, competence development	oligopeptide ABC transporter (binding protein)	oppA	1	5	oppA-oppB-oppC-oppD-oppF	-3.20619	-2.38398	-2.68909	-2.34633	-2.29198
BSU_01450	3.56509	1.1407e-144	ybxA	uptake of micronutrients	ATP-binding A1 component of [SW|ECF transporter]s
BSU_01050	3.54805	1.25066e-144	rplL	translation	ribosomal protein L12	rplK	2	5	rplK-rplA-BSU_misc_RNA_3-rplJ-rplL_x000D_ rplJ-rplL	3.04822	3.28437	4.66095	4.60932	3.54805
BSU_25260	3.17356	5.83278e-144	glyS	translation	glycyl-tRNA synthetase (beta subunit)	glyQ	1	2	glyQ-glyS	2.99034	3.17356
BSU_03070	3.12072	1.4635e-143	mdr	drug resistance	multidrug-efflux transporter (puromycin, nerfloxacin, tosufloxacin)
BSU_22830	3.27296	3.25327e-140	gpsA	biosynthesis of phospholipids	glycerol-3-phosphate dehydrogenase (NAD)	yphA	2	5	yphA-seaA-ypzH-yphC-gpsA_x000D_ yphC-gpsA	-0.380034	-0.612781	0.112543	3.42921	3.27296
BSU_23260	3.03385	5.69619e-140	ribA	riboflavin biosynthesis	GTP cyclohydrolase II/ 3,4-dihydroxy-2-butanone 4-phosphate synthase	ribD	1	5	ribD-ribE-ribA-ribH-ribT	3.44885	3.89046	3.03385	2.79401	1.89723
BSU_27230	4.50137	3.40065e-139	yrhD	unknown	unknown	yrhE	1	2	yrhE-yrhD	4.38183	4.50137
BSU_14600	2.62201	1.57752e-134	pdhC	links glycolysis and TCA cycle	pyruvate dehydrogenase (dihydrolipoamide acetyltransferase E2 subunit)	pdhA	2	4	pdhA-pdhB-pdhC-pdhD_x000D_ pdhC-pdhD	2.76248	3.09658	2.62201	1.96231
BSU_22640	3.62017	7.71946e-134	trpB	biosynthesis of tryptophan	tryptophan synthase (beta subunit)	trpE	2	9	trpE-trpD-trpC-trpF-trpB-trpA-hisC-tyrA-aroE_x000D_ trpE-trpD-trpC-trpF-trpB-trpA	3.25027	3.93817	2.97745	0.377007	3.62017	2.89787	2.97365	2.3733	2.17563
BSU_15070	3.19636	8.03782e-132	ylbN	accumulation of 23S rRNA	may be required for accumulation of 23S rRNA	ylbN	1	2	ylbN-rpmF	3.19636	1.72992
BSU_28080	3.16693	1.11981e-131	folC	biosynthesis of folate	folyl-polyglutamate synthetase	valS	1	2	valS-folC	2.89853	3.16693
BSU_22070	-3.98137	1.5298e-130	xpt	purine salvage and interconversion	xanthine phosphoribosyltransferase	xpt	1	2	xpt-pbuX	-3.98137	-3.22537
BSU_38540	2.70549	2.60642e-130	dltE	biosynthesis of teichoic acid	D-alanine transfer from undecaprenol-phosphate to the poly(glycerophosphate) chain, alanylation of teichoic acid provides some resistance against positively charged antimicrobial peptides	ywzH	1	6	ywzH-dltA-dltB-dltC-dltD-dltE	2.08862	2.24469	2.92206	3.08782	3.27789	2.70549
BSU_28090	2.89853	2.09474e-129	valS	translation	valyl-tRNA synthetase	valS	1	2	valS-folC	2.89853	3.16693
BSU_01290	2.66716	9.69164e-128	rpsN	translation	ribosomal protein	rpsJ	1	32	rpsJ-rplC-rplD-rplW-rplB-rpsS-rplV-rpsC-rplP-rpmC-rpsQ-rplN-rplX-rplE-rpsN-rpsH-rplF-rplR-rpsE-rpmD-rplO-secY-adk-map-ybzG-infA-rpmJ-rpsM-rpsK-S56-rpoA-rplQ	6.63669	6.08662	5.67567	5.68655	4.93982	4.68065	4.11287	3.58753	3.3515	3.60141	2.97172	2.81092	2.87682	2.81354	2.66716	2.35307	2.17102	2.31117	2.03758	2.08428	2.04099	1.86753	1.97602	1.85692	1.87204	1.72981	1.54113	1.49769	1.52224		1.41212	1.41524
BSU_16590	3.03078	1.34599e-126	ylxS	ribosome maturation	similar to ribosome maturation protein	ylxS	1	7	ylxS-nusA-ylxR-rplGA-infB-ylxP-rbfA	3.03078	2.94537	2.86237		2.8319	2.05148	2.27589
BSU_01080	2.67882	1.80084e-126	rpoC	[SW|transcription]	[SW|RNA polymerase] beta' subunit	rpoB	1	2	rpoB-rpoC	2.49677	2.67882
BSU_22060	-3.22537	7.60601e-126	pbuX	xanthine uptake	xanthine transport in/out via proton symport	xpt	1	2	xpt-pbuX	-3.98137	-3.22537
BSU_30540	2.67509	5.09056e-124	asnB	control of peptidoglycan hydrolysis	asparagine synthase (glutamine-hydrolysing)	asnB	1	2	asnB-ytnA	2.67509	3.4424
BSU_06420	-3.76534	1.8003e-123	purE	purine biosynthesis	phosphoribosylaminoimidazole carboxylase (ATP-dependent)	purE	1	12	purE-purK-purB-purC-purS-purQ-purL-purF-purM-purN-purH-purD	-3.76534	-3.78756	-3.65695	-4.27221	-4.39437	-4.6932	-4.6663	-4.362	-3.88029	-3.96285	-3.41694	-2.86288
BSU_16630	2.8319	3.10313e-122	infB	translation	translation initiation factor IF-2	ylxS	1	7	ylxS-nusA-ylxR-rplGA-infB-ylxP-rbfA	3.03078	2.94537	2.86237		2.8319	2.05148	2.27589
BSU_12290	2.98628	1.48895e-121	cydAB	respiration	NADH dehydrogenase (Menaquinone 7 & no proton)	yjlB	2	3	yjlB-yjlC-ndh_x000D_ yjlC-ndh	1.77142	3.33683	2.98628
BSU_39400	2.73488	2.52354e-121	cydABC	pyrimidine interconversion	pyrimidine nucleoside phosphorylase	dra	1	3	dra-nupC-pdp	1.92834	2.53118	2.73488
BSU_12020	3.04825	7.20114e-120	manA	mannose utilization	mannose-6-phosphate isomerase, required for proper cell wall synthesis	manP	1	3	manP-manA-yjdF	3.14674	3.04825	2.77758
BSU_06730	3.39742	5.73941e-119	rlmCD	23S rRNA maturation	rRNA methyltransferase	dgkB	2	6	dgkB-rlmCD-yefC-dnmA-yeeB-yeeC_x000D_ dgkB-rlmCD	2.08803	3.39742	1.73504		0.754609	0.538367
BSU_03050	2.72351	9.16198e-118	ldh	overflow metabolism, fermentation	L-lactate dehydrogenase	ldh	1	2	ldh-lctP	2.72351	2.42663
BSU_07260	2.82646	2.1502e-117	yfnI	biosynthesis of lipoteichoic acid	polyglycerolphosphate lipoteichoic acid synthase, general stress protein, major secreted protein, required for survival at low temperature (4Â°C)	yfnI	1	1	yfnI	2.82646
BSU_01070	2.49677	4.31103e-117	rpoB	[SW|transcription]	[SW|RNA polymerase] beta subunit	rpoB	1	2	rpoB-rpoC	2.49677	2.67882
BSU_25430	3.03707	8.222e-117	yqeV	tRNA maturation	tRNA methylthiotransferase	hrcA	1	7	hrcA-grpE-dnaK-dnaJ-yqeT-yqeU-yqeV	1.14343	-0.0451873	0.177127	2.4767	2.62806	2.20451	3.03707
BSU_36820	2.72018	2.66043e-116	atpG	ATP synthesis	ATP synthase, part of the F1 complex (subunit gamma)	atpI	1	9	atpI-atpB-atpE-atpF-atpH-atpA-atpG-atpD-atpC	2.51322	0.895376	1.30773	1.87552	2.14669	2.4388	2.72018	2.34952	2.30398
BSU_07830	3.26717	3.03503e-116	hypO	protection against NaOCl stress	NAD(P)H-flavin nitroreductase	hypO	1	1	hypO	3.26717
BSU_01280	2.81354	6.5024e-116	rplE	translation	ribosomal protein	rpsJ	1	32	rpsJ-rplC-rplD-rplW-rplB-rpsS-rplV-rpsC-rplP-rpmC-rpsQ-rplN-rplX-rplE-rpsN-rpsH-rplF-rplR-rpsE-rpmD-rplO-secY-adk-map-ybzG-infA-rpmJ-rpsM-rpsK-S56-rpoA-rplQ	6.63669	6.08662	5.67567	5.68655	4.93982	4.68065	4.11287	3.58753	3.3515	3.60141	2.97172	2.81092	2.87682	2.81354	2.66716	2.35307	2.17102	2.31117	2.03758	2.08428	2.04099	1.86753	1.97602	1.85692	1.87204	1.72981	1.54113	1.49769	1.52224		1.41212	1.41524
BSU_15210	3.30652	1.3828e-115	spoVE	spore cortex peptidoglycan synthesis	SEDS family peptidoglycan glycosyltransferase, required for spore cortex peptidoglycan synthesis	murE	3	10	murE-mraY-murD-spoVE-murG-murB-divIB-ylxW-ylxX-sbp_x000D_ spoVE_x000D_ spoVE-murG-murB-divIB-ylxW-ylxX-sbp	1.69275	2.91456	3.71704	3.30652	2.22271	1.79963	1.55438	1.02782	0.739379	-0.176921
BSU_38520	3.08782	6.97261e-115	dltC	biosynthesis of teichoic acid	D-alanine carrier protein, alanylation of teichoic acid provides some resistance against positively charged antimicrobial peptides	ywzH	1	6	ywzH-dltA-dltB-dltC-dltD-dltE	2.08862	2.24469	2.92206	3.08782	3.27789	2.70549
BSU_01270	2.87682	1.66875e-114	rplX	translation	ribosomal protein	rpsJ	1	32	rpsJ-rplC-rplD-rplW-rplB-rpsS-rplV-rpsC-rplP-rpmC-rpsQ-rplN-rplX-rplE-rpsN-rpsH-rplF-rplR-rpsE-rpmD-rplO-secY-adk-map-ybzG-infA-rpmJ-rpsM-rpsK-S56-rpoA-rplQ	6.63669	6.08662	5.67567	5.68655	4.93982	4.68065	4.11287	3.58753	3.3515	3.60141	2.97172	2.81092	2.87682	2.81354	2.66716	2.35307	2.17102	2.31117	2.03758	2.08428	2.04099	1.86753	1.97602	1.85692	1.87204	1.72981	1.54113	1.49769	1.52224		1.41212	1.41524
BSU_22620	2.97365	4.65809e-114	hisC	biosynthesis of aromatic amino acids	histidinol-phosphate aminotransferase / tyrosine and phenylalanine aminotransferase	trpE	2	9	trpE-trpD-trpC-trpF-trpB-trpA-hisC-tyrA-aroE_x000D_ hisC-tyrA-aroE	3.25027	3.93817	2.97745	0.377007	3.62017	2.89787	2.97365	2.3733	2.17563
BSU_16040	2.90497	2.60506e-113	rplS	translation	ribosomal protein	ylxM	2	8	ylxM-ffh-rpsP-ylqC-ylqD-rimM-trmD-rplS_x000D_ rplS	1.81293	1.68799	1.62042	1.7726	0.493257	0.310031	1.44414	2.90497
BSU_28690	2.8629	2.73277e-113	glcF	unknown	probable glycolate oxidase, iron-sulfur subunit	glcD	1	2	glcD-glcF	3.05209	2.8629
BSU_06570	2.85389	1.06227e-112	yerB	unknown	[[protein|PcrA ]]interaction protein	yerA	2	3	yerA-yerB-yerC_x000D_ yerB-yerC	5.13295	2.85389	2.53579
BSU_25020	-3.16229	2.62764e-112	sodA	detoxification of oxygen radicals	superoxide dismutase, general stress protein, important for survival of ethanol and paraquat stresses and at low temperatures	yqgC	2	2	yqgC-sodA_x000D_ sodA	-0.103708	-3.16229
BSU_28900	3.14689	3.75214e-111	pftB	uptake of pyruvate	pyruvate transporter	pftA	1	2	pftA-pftB	3.0626	3.14689
BSU_39270	2.9058	5.85e-111	bglP	beta-glucoside uptake and phosphorylation, control of [[protein|LicT ]]activity	[SW|trigger enzyme],beta-glucoside uptake and control of [[protein|LicT ]]activity	bglP	1	3	bglP-bglH-yxiE	2.9058	2.70557	0.979486
BSU_14400	3.17535	1.10551e-110	fruA	fructose uptake and phosphorylation	fructose-specific phosphotransferase system, EIIABC of the PTS	fruR	1	3	fruR-fruK-fruA	3.25573	3.52665	3.17535
BSU_23560	2.61378	1.36253e-110	mleN	malate uptake	malate-H+/Na+-lactate antiporter	ansA	2	4	ansA-ansB-mleN-mleA_x000D_ mleN-mleA	0.000182216	1.06992	2.61378	2.47136
BSU_38510	2.92206	4.64443e-110	dltB	biosynthesis of teichoic acid	D-alanine transfer from Dcp to undecaprenol-phosphate, alanylation of teichoic acid provides some resistance against positively charged antimicrobial peptides	ywzH	1	6	ywzH-dltA-dltB-dltC-dltD-dltE	2.08862	2.24469	2.92206	3.08782	3.27789	2.70549
BSU_40070	2.72312	6.21314e-110	gntP	gluconate uptake	gluconate permease	gntR	1	4	gntR-gntK-gntP-gntZ	1.61794	2.51865	2.72312	2.39027
BSU_23110	2.66683	1.83866e-109	resE	regulation of aerobic and anaerobic respiration	two-component sensor kinase, regulation of aerobic and anaerobic respiration	rluB	3	6	rluB-resA-resB-resC-resD-resE_x000D_ resA-resB-resC-resD-resE_x000D_ resD-resE	2.20305	2.48833	2.02909	2.8246	2.34847	2.66683
BSU_08820	-2.90032	5.52108e-108	katA	detoxification (degradation) of hydrogen peroxide	main vegetative catalase 1	katA	1	1	katA	-2.90032
BSU_23130	2.8246	6.02571e-107	resC	cytochrome c biogenesis	part of heam translocase, required for cytochrome c synthesis	rluB	2	6	rluB-resA-resB-resC-resD-resE_x000D_ resA-resB-resC-resD-resE	2.20305	2.48833	2.02909	2.8246	2.34847	2.66683
BSU_09290	2.4633	2.80099e-106	glpK	glycerol utilization	glycerol kinase	glpF	1	2	glpF-glpK	3.73794	2.4633
BSU_misc_RNA_4	5.69514	3.1915e-106	BSU_misc_RNA_4
BSU_12010	3.14674	6.66519e-106	manP	mannose uptake and phosphorylation, control of ManR activity	trigger enzyme: mannose-specific phosphotransferase system, EIIBCA of the PTS	manP	1	3	manP-manA-yjdF	3.14674	3.04825	2.77758
BSU_09010	3.09927	1.21795e-105	yhcA	secretion of cyclic di-AMP	c-di-AMP exporter	yhbI	1	5	yhbI-yhbJ-yhcA-yhcB-yhcC	2.78481	3.02297	3.09927	2.85735	2.70734
BSU_15520	-2.38238	1.46082e-105	pyrAB	pyrimidine biosynthesis	carbamoyl-phosphate synthetase (catalytic subunit)	pyrR	1	10	pyrR-pyrP-pyrB-pyrC-pyrAA-pyrAB-pyrK-pyrD-pyrF-pyrE	-1.86472	-1.27221	-2.52688	-2.83671	-2.79262	-2.38238	-1.73904	-1.47943	-0.846086	-0.296669
BSU_06460	-4.39437	2.34044e-105	purS	purine biosynthesis	phosphoribosylformylglycinamidine synthase	purE	1	12	purE-purK-purB-purC-purS-purQ-purL-purF-purM-purN-purH-purD	-3.76534	-3.78756	-3.65695	-4.27221	-4.39437	-4.6932	-4.6663	-4.362	-3.88029	-3.96285	-3.41694	-2.86288
BSU_14880	2.70363	1.02141e-104	ctaB	heme biosynthesis	heme O synthase (major enzyme)	ctaB	1	6	ctaB-ctaC-ctaD-ctaE-ctaF-ctaG	2.70363	1.64434	2.19809	2.16853	1.54842	1.38451
BSU_13560	-2.65007	1.42046e-104	mtnK	methionine salvage	5-methylthioribose kinase	mtnK	1	2	mtnK-mtnA	-2.65007	-1.4699
BSU_03910	-2.84716	2.99169e-104	gabD	utilization of gamma-amino butyric acid	succinate-semialdehyde dehydrogenase (NADP), general stress protein	gabT	2	2	gabT-gabD_x000D_ gabD	-0.418188	-2.84716
BSU_32960	-3.45308	1.15735e-103	yusY/1	unknown	similar to oligoendopeptidase, inactive pseudogene	yusY/1	1	2	yusY/1-yusY	-3.45308	-2.30992
BSU_22880	-2.81433	2.26987e-103	ypfD	unknown	similar to ribosomal protein S1	motI	6	5	motI-ypfB-cmk-ypfD-fni_x000D_ cmk-ypfD_x000D_ cmk-ypfD-fni_x000D_ ypfD-fni_x000D_ ypfD_x000D_ motI-ypfB-cmk-ypfD	-1.94816	-1.60613	-1.53159	-2.81433	-2.38976
BSU_00440	3.13105	4.3442e-103	veg	control of [SW|biofilm formation]	negative effector of [[protein|SinR]] activity	veg	1	1	veg	3.13105
BSU_25270	2.99034	7.5216e-103	glyQ	translation	glycyl-tRNA synthetase (alpha subunit)	glyQ	1	2	glyQ-glyS	2.99034	3.17356
BSU_29490	-2.883	1.65381e-102	tpx	unknown	probable thiol peroxidase	tpx	2	2	tpx-ytxK_x000D_ tpx	-2.883	-0.644868
BSU_31370	-2.57231	2.08998e-102	yugJ	unknown	similar to NADH-dependent butanol dehydrogenase	yugJ	1	1	yugJ	-2.57231
BSU_15510	-2.79262	4.16321e-102	pyrAA	pyrimidine biosynthesis	carbamoyl-phosphate synthetase (glutaminase subunit)	pyrR	1	10	pyrR-pyrP-pyrB-pyrC-pyrAA-pyrAB-pyrK-pyrD-pyrF-pyrE	-1.86472	-1.27221	-2.52688	-2.83671	-2.79262	-2.38238	-1.73904	-1.47943	-0.846086	-0.296669
BSU_27330	3.51218	2.57838e-101	udk	UMP synthesis	uridine kinase	trmR	1	5	trmR-yrrN-yrrO-udk-greA		3.85255	3.79676	3.51218	-0.772288
BSU_28630	2.54677	2.81777e-100	pheT	translation	phenylalanyl-tRNA synthetase (beta subunit)	pheS	1	2	pheS-pheT	1.51341	2.54677
BSU_01780	2.5559	1.30859e-99	glmS	cell wall synthesis	glutamine-fructose-6-phosphate transaminase	cdaA	1	4	cdaA-cdaR-glmM-glmS	-0.976352	-0.122427	0.213929	2.5559
BSU_01320	2.31117	1.55737e-99	rplR	translation	ribosomal protein	rpsJ	1	32	rpsJ-rplC-rplD-rplW-rplB-rpsS-rplV-rpsC-rplP-rpmC-rpsQ-rplN-rplX-rplE-rpsN-rpsH-rplF-rplR-rpsE-rpmD-rplO-secY-adk-map-ybzG-infA-rpmJ-rpsM-rpsK-S56-rpoA-rplQ	6.63669	6.08662	5.67567	5.68655	4.93982	4.68065	4.11287	3.58753	3.3515	3.60141	2.97172	2.81092	2.87682	2.81354	2.66716	2.35307	2.17102	2.31117	2.03758	2.08428	2.04099	1.86753	1.97602	1.85692	1.87204	1.72981	1.54113	1.49769	1.52224		1.41212	1.41524
BSU_29420	-3.06691	2.14007e-99	ytkK	unknown	similar to 3-oxoacyl- acyl-carrier protein reductase	ytkK	1	2	ytkK-ytkL	-3.06691	-1.81984
BSU_14780	3.26737	4.80017e-99	ylaH	unknown	unknown	ylaG	1	2	ylaG-ylaH	3.74723	3.26737
BSU_15430	2.35431	8.35885e-99	ileS	translation	isoleucyl-tRNA synthetase	ileS	1	1	ileS	2.35431
BSU_28020	2.57413	5.00076e-98	mreC	cell shape determation	MreC is a cell shape determining protein, it couples the cytosolic MreB and MreB-like proteins to the extracellular peptidoglycan-synthesizing machinery	maf	2	7	maf-radC-mreB-mreC-mreD-minC-minD_x000D_ mreB-mreC-mreD-minC-minD	2.07414	1.83269	1.44889	2.57413	2.39842	1.97256	1.90588
BSU_35920	3.38644	1.85528e-97	rbsK	ribose utilization	ribokinase	rbsR	1	6	rbsR-rbsK-rbsD-rbsA-rbsC-rbsB	2.25207	3.38644	3.70153	3.70235	3.15614	2.75041
BSU_22080	-2.75716	9.84516e-97	ypwA	unknown	carboxypeptidase, metalloprotease	ypwA	1	1	ypwA	-2.75716
BSU_40080	2.39027	9.84516e-97	gntZ	gluconate utilization	6-phosphogluconate dehydrogenase	gntR	2	4	gntR-gntK-gntP-gntZ_x000D_ gntZ	1.61794	2.51865	2.72312	2.39027
BSU_05800	3.63331	5.78249e-96	pbuE	nucleotide metabolism	putative hypoxanthine exporter	pbuE	1	1	pbuE	3.63331
BSU_06530	-2.86288	1.57351e-95	purD	purine biosynthesis	phosphoribosylglycinamide synthetase	purE	1	12	purE-purK-purB-purC-purS-purQ-purL-purF-purM-purN-purH-purD	-3.76534	-3.78756	-3.65695	-4.27221	-4.39437	-4.6932	-4.6663	-4.362	-3.88029	-3.96285	-3.41694	-2.86288
BSU_16620	2.96734	1.86896e-95	ylxQ	unknown	similar to ribosomal protein, L7AE family, binds K-turns in RNA switches
BSU_23550	2.47136	5.28498e-95	mleA	malate utilization	malic enzyme	ansA	2	4	ansA-ansB-mleN-mleA_x000D_ mleN-mleA	0.000182216	1.06992	2.61378	2.47136
BSU_01300	2.35307	8.63053e-95	rpsH	translation	ribosomal protein	rpsJ	1	32	rpsJ-rplC-rplD-rplW-rplB-rpsS-rplV-rpsC-rplP-rpmC-rpsQ-rplN-rplX-rplE-rpsN-rpsH-rplF-rplR-rpsE-rpmD-rplO-secY-adk-map-ybzG-infA-rpmJ-rpsM-rpsK-S56-rpoA-rplQ	6.63669	6.08662	5.67567	5.68655	4.93982	4.68065	4.11287	3.58753	3.3515	3.60141	2.97172	2.81092	2.87682	2.81354	2.66716	2.35307	2.17102	2.31117	2.03758	2.08428	2.04099	1.86753	1.97602	1.85692	1.87204	1.72981	1.54113	1.49769	1.52224		1.41212	1.41524
BSU_06190	-2.89134	8.91341e-95	ydjG	unknown	unknown	pspA	1	4	pspA-ydjG-ydjH-ydjI	-1.77607	-2.89134	-2.84688	-3.38233
BSU_30820	2.79951	4.04022e-94	menD	biosynthesis of menaquinone	2-succinyl-6-hydroxy-2,4-cyclohexadiene-1-carboxylate synthase / 2-oxoglutarate decarboxylase	menF	1	6	menF-menD-ytxM-menB-menE-menC	0.40036	2.79951	3.16995	0.0536432	0.263304	0.691181
BSU_15500	-2.83671	4.37164e-94	pyrC	pyrimidine biosynthesis	dihydroorotase	pyrR	1	10	pyrR-pyrP-pyrB-pyrC-pyrAA-pyrAB-pyrK-pyrD-pyrF-pyrE	-1.86472	-1.27221	-2.52688	-2.83671	-2.79262	-2.38238	-1.73904	-1.47943	-0.846086	-0.296669
BSU_17390	3.1383	6.01661e-94	nrdF	synthesis of deoxyribonucleoside triphosphates	ribonucleoside-diphosphate reductase (beta subunit)	ymzA	2	5	ymzA-nrdI-nrdE-nrdF-ymaB_x000D_ nrdI-nrdE-nrdF-ymaB	-1.19537	1.57989	2.33926	3.1383	3.05831
BSU_36830	2.4388	1.37776e-93	atpA	ATP synthesis	ATP synthase, part of the F1 complex (subunit alpha)	atpI	1	9	atpI-atpB-atpE-atpF-atpH-atpA-atpG-atpD-atpC	2.51322	0.895376	1.30773	1.87552	2.14669	2.4388	2.72018	2.34952	2.30398
BSU_32040	2.97931	1.63497e-93	yuiF	unknown	membrane protein	yuiF	1	1	yuiF	2.97931
BSU_14580	2.76248	1.82016e-93	pdhA	links glycolysis and TCA cycle	pyruvate dehydrogenase (E1 alpha subunit), required for Z-ring assembly in a pyruvate-dependent manner	pdhA	1	4	pdhA-pdhB-pdhC-pdhD	2.76248	3.09658	2.62201	1.96231
BSU_03000	2.84185	1.82827e-93	opuAC	compatible solute transport	glycine betaine and arsenobetaine [SW|ABC transporter] (binding protein)	opuAA	1	3	opuAA-opuAB-opuAC	0.606658	2.0632	2.84185
BSU_38500	2.24469	4.40963e-93	dltA	biosynthesis of teichoic acid	D-alanyl-D-alanine carrier protein ligase, alanylation of teichoic acid provides some resistance against positively charged antimicrobial peptides	ywzH	1	6	ywzH-dltA-dltB-dltC-dltD-dltE	2.08862	2.24469	2.92206	3.08782	3.27789	2.70549
BSU_25130	2.91464	5.01404e-93	nfo	repair of oxidative DNA damage in spores	type IV apurinic/apyrimidinic endonuclease	cshB	1	2	cshB-nfo	2.68178	2.91464
BSU_01240	3.60141	5.35407e-93	rpmC	translation	ribosomal protein	rpsJ	1	32	rpsJ-rplC-rplD-rplW-rplB-rpsS-rplV-rpsC-rplP-rpmC-rpsQ-rplN-rplX-rplE-rpsN-rpsH-rplF-rplR-rpsE-rpmD-rplO-secY-adk-map-ybzG-infA-rpmJ-rpsM-rpsK-S56-rpoA-rplQ	6.63669	6.08662	5.67567	5.68655	4.93982	4.68065	4.11287	3.58753	3.3515	3.60141	2.97172	2.81092	2.87682	2.81354	2.66716	2.35307	2.17102	2.31117	2.03758	2.08428	2.04099	1.86753	1.97602	1.85692	1.87204	1.72981	1.54113	1.49769	1.52224		1.41212	1.41524
BSU_39760	-2.90814	6.51604e-93	iolA	myo-inositol catabolism	methylmalonate-semialdehyde dehydrogenase (acylating)	iolA	1	10	iolA-iolB-iolC-iolD-iolE-iolF-iolG-iolH-iolI-iolJ	-2.90814	-0.592817	0.113445	0.336147	0.910125	1.23567	1.76273	1.57453	1.45724	0.963982
BSU_22670	3.93817	1.75288e-92	trpD	biosynthesis of tryptophan	anthranilate phosphoribosyltransferase	trpE	2	9	trpE-trpD-trpC-trpF-trpB-trpA-hisC-tyrA-aroE_x000D_ trpE-trpD-trpC-trpF-trpB-trpA	3.25027	3.93817	2.97745	0.377007	3.62017	2.89787	2.97365	2.3733	2.17563
BSU_33400	-2.50435	3.48516e-92	yvgN	unknown	glyoxal reductase, general stress protein	yvgN	1	1	yvgN	-2.50435
BSU_04140	2.28435	2.4525e-91	pbpC	unknown	transpeptidase, penicillin-binding protein 3	pbpC	1	2	pbpC-ycsN	2.28435	0.822143
BSU_25610	2.69155	2.86791e-91	yqeM	unknown	similar to SAM-dependent methyltransferase	yqeG	1	8	yqeG-yqeH-aroD-yqeI-nadD-yqeK-yqeL-yqeM	0.273727	1.85423	2.70958	2.82756	2.98674	2.63121	2.61986	2.69155
BSU_39410	2.53118	1.06196e-90	nupC	pyrimidine uptake	pyrimidine nucleoside transport protein	dra	1	3	dra-nupC-pdp	1.92834	2.53118	2.73488
BSU_18120	2.52393	2.5663e-90	alsT	amino acid uptake	amino acid carrier protein	alsT	1	1	alsT	2.52393
BSU_03810	2.66083	2.72904e-90	fpbO	acquisition of iron	petrobactin (3.4-catecholate siderophore) [SW|ABC transporter] (permease)	fpbN	1	4	fpbN-fpbO-fpbP-fpbQ	2.25534	2.66083	1.62906	1.84347
BSU_14390	3.52665	3.76861e-90	fruK	fructose utilization	fructose-1-phosphate kinase	fruR	1	3	fruR-fruK-fruA	3.25573	3.52665	3.17535
BSU_22680	3.25027	6.58796e-90	trpE	biosynthesis of tryptophan	anthranilate synthase (subunit I)	trpE	2	9	trpE-trpD-trpC-trpF-trpB-trpA-hisC-tyrA-aroE_x000D_ trpE-trpD-trpC-trpF-trpB-trpA	3.25027	3.93817	2.97745	0.377007	3.62017	2.89787	2.97365	2.3733	2.17563
BSU_39260	2.70557	1.68878e-89	bglH	salicin utilization	phospho-beta-glucosidase	bglP	1	3	bglP-bglH-yxiE	2.9058	2.70557	0.979486
BSU_10240	-3.3378	3.50698e-89	yhfI	unknown	similar to metallo-ÃŸ-lactamase	yhfI	1	3	yhfI-lplJ-yhfK	-3.3378	-1.35751	-0.865995
BSU_03060	2.42663	1.01676e-88	lctP	lactate excretion	lactate permease, excretion	ldh	1	2	ldh-lctP	2.72351	2.42663
BSU_23250	2.79401	6.18692e-88	ribH	riboflavin biosynthesis	riboflavin synthase (beta subunit)	ribD	1	5	ribD-ribE-ribA-ribH-ribT	3.44885	3.89046	3.03385	2.79401	1.89723
BSU_18440	-2.73834	6.80893e-88	gltB	glutamate biosynthesis	small subunit of glutamate synthase	gltA	1	2	gltA-gltB	-2.14491	-2.73834
BSU_27940	2.18667	9.18711e-88	rpmA	translation	ribosomal protein	spoIVFA	3	5	spoIVFA-spoIVFB-rplU-prp-rpmA_x000D_ rplU-prp-rpmA_x000D_ rpmA	0.481503	0.81623	3.5328	3.17386	2.18667
BSU_22420	2.60497	1.77739e-87	panC	biosynthesis of coenzyme A	pantothenate synthase
BSU_06620	2.59535	1.97369e-87	ligA	replication	DNA ligase (NAD-dependent)	pcrB	1	4	pcrB-pcrA-ligA-yerH	0.754573	2.14457	2.59535	2.44094
BSU_06630	2.44094	4.47517e-87	yerH	unknown	unknown	pcrB	1	4	pcrB-pcrA-ligA-yerH	0.754573	2.14457	2.59535	2.44094
BSU_30810	3.16995	6.78825e-87	ytxM	ubiquinone and menaquinone biosynthesis	similar to prolyl aminopeptidase	menF	1	6	menF-menD-ytxM-menB-menE-menC	0.40036	2.79951	3.16995	0.0536432	0.263304	0.691181
BSU_29870	-2.85975	7.16724e-86	ytzB	unknown	unknown	ytzB	1	1	ytzB	-2.85975
BSU_34440	-2.37123	1.06244e-85	pbpE	endopeptidase	penicillin-binding protein PBP 4* (spore cortex)	pbpE	1	2	pbpE-racX	-2.37123	-2.7633
BSU_36280	2.52781	2.31097e-85	ywqA	unknown	similar to SNF2 helicase	ywqB	1	2	ywqB-ywqA	1.10434	2.52781
BSU_22430	2.67612	2.6416e-85	panB	biosynthesis of coenzyme A	3-methyl-2-oxobutanoate hydroxymethyltransferase
BSU_36410	2.41145	5.03373e-85	mbl	[SW|cell shape] determination	cell shape-determining protein, forms filaments, the polymers control/restrict the mobility of the cell wall elongation enzyme complex, required for [[protein|CwlO]] activity	usd	2	3	usd-spoIIID-mbl_x000D_ mbl			2.41145
BSU_06200	-2.84688	1.58147e-84	ydjH	unknown	unknown	pspA	1	4	pspA-ydjG-ydjH-ydjI	-1.77607	-2.89134	-2.84688	-3.38233
BSU_04260	2.3015	3.87711e-84	topB	control of DNA recombination, maintenance of genomic stability	DNA topoisomerase III, decatenase	lrpC	2	2	lrpC-topB_x000D_ topB	0.104375	2.3015
BSU_25660	2.70958	3.96413e-84	aroD	biosynthesis of aromatic amino acids	shikimate dehydrogenase	yqeG	1	8	yqeG-yqeH-aroD-yqeI-nadD-yqeK-yqeL-yqeM	0.273727	1.85423	2.70958	2.82756	2.98674	2.63121	2.61986	2.69155
BSU_29210	2.34152	6.61139e-84	accD	production of malonyl-CoA, the substrate for fatty acid biosynthesis	acetyl-CoA carboxylase (beta subunit)	accD	1	2	accD-accA	2.34152	2.25789
BSU_22630	2.89787	3.06147e-83	trpA	biosynthesis of tryptophan	tryptophan synthase (alpha subunit)	trpE	2	9	trpE-trpD-trpC-trpF-trpB-trpA-hisC-tyrA-aroE_x000D_ trpE-trpD-trpC-trpF-trpB-trpA	3.25027	3.93817	2.97745	0.377007	3.62017	2.89787	2.97365	2.3733	2.17563
BSU_25460	2.4767	4.93628e-83	dnaJ	protein quality control	heat-shock protein (activation of [[protein|DnaK]])	hrcA	1	7	hrcA-grpE-dnaK-dnaJ-yqeT-yqeU-yqeV	1.14343	-0.0451873	0.177127	2.4767	2.62806	2.20451	3.03707
BSU_19410	-3.50337	1.06955e-82	cwlS	cell separation	D,L-endopeptidase, peptidoglycan hydrolase for cell separation	cwlS	2	2	cwlS-yojM_x000D_ cwlS	-3.50337	-2.0153
BSU_34430	-2.7633	1.26156e-82	racX	production of non-canonical D-amino acids	amino acid racemase, production of non-canonical D-amino acids	pbpE	1	2	pbpE-racX	-2.37123	-2.7633
BSU_01310	2.17102	1.65523e-81	rplF	translation	ribosomal protein	rpsJ	1	32	rpsJ-rplC-rplD-rplW-rplB-rpsS-rplV-rpsC-rplP-rpmC-rpsQ-rplN-rplX-rplE-rpsN-rpsH-rplF-rplR-rpsE-rpmD-rplO-secY-adk-map-ybzG-infA-rpmJ-rpsM-rpsK-S56-rpoA-rplQ	6.63669	6.08662	5.67567	5.68655	4.93982	4.68065	4.11287	3.58753	3.3515	3.60141	2.97172	2.81092	2.87682	2.81354	2.66716	2.35307	2.17102	2.31117	2.03758	2.08428	2.04099	1.86753	1.97602	1.85692	1.87204	1.72981	1.54113	1.49769	1.52224		1.41212	1.41524
BSU_28860	2.41265	3.12723e-81	rpmI	translation	ribosomal protein	infC	1	4	infC-rpmI-rplT-ysdA	2.0748	2.41265	1.64083	-0.376573
BSU_12000	2.80337	4.67887e-80	manR	regulation of mannose utilization	transcriptional activator of the manP-manA-yjdF operon	manR	1	1	manR	2.80337
BSU_15190	2.91456	6.1805e-80	mraY	peptidoglycan precursor biosynthesis	phospho-N-acetylmuramoyl-pentapeptide-transferase (meso-2,6-diaminopimelate), catalyzes the first commited membrane-bound step of bacterial peptidoglycan synthesis leading to the formation of lipid I	murE	1	10	murE-mraY-murD-spoVE-murG-murB-divIB-ylxW-ylxX-sbp	1.69275	2.91456	3.71704	3.30652	2.22271	1.79963	1.55438	1.02782	0.739379	-0.176921
BSU_36810	2.34952	2.0796e-79	atpD	ATP synthesis	ATP synthase, part of the F1 complex (subunit beta)	atpI	1	9	atpI-atpB-atpE-atpF-atpH-atpA-atpG-atpD-atpC	2.51322	0.895376	1.30773	1.87552	2.14669	2.4388	2.72018	2.34952	2.30398
BSU_40420	-2.04503	1.04886e-78	purA	purine biosynthesis	adenylosuccinate synthetase	yycE	2	2	yycE-purA_x000D_ purA	-0.496638	-2.04503
BSU_00510	2.5013	1.80991e-78	prs	phosphoribosylpyrophosphate synthesis (biosynthesis of histidine)	phosphoribosylpyrophosphate synthetase, universally conserved protein	gcaD	1	3	gcaD-prs-ctc	1.81758	2.5013	0.432698
BSU_35700	2.41582	2.03839e-78	tagH	[[category|Biosynthesis of teichoic acid]]	[SW|ABC transporter] for teichoic acid translocation (ATP-binding protein)	tagD	1	5	tagD-tagE-tagF-tagG-tagH	-0.958845	0.367173	1.66413	1.30885	2.41582
BSU_29470	2.13153	4.22182e-78	ackA	overflow metabolism	acetate kinase	ackA	1	1	ackA	2.13153
BSU_09240	-3.28596	5.95689e-78	yhcW	unknown	putative glycerol-3-phosphatase	yhcW	1	2	yhcW-yhcX	-3.28596	-1.7314
BSU_23120	2.34847	6.51477e-78	resD	regulation of aerobic and anaerobic respiration	two-component response regulator ([SW|OmpR family]), regulation of aerobic and anaerobic respiration, activates expression of target genes in response to oxygen limitation	rluB	3	6	rluB-resA-resB-resC-resD-resE_x000D_ resA-resB-resC-resD-resE_x000D_ resD-resE	2.20305	2.48833	2.02909	2.8246	2.34847	2.66683
BSU_23620	-2.99181	1.04993e-77	yqkF	unknown	NADPH-dependent 4-Hydroxy-2,3-trans-nonenal reductase	mciZ	2	2	mciZ-yqkF_x000D_ yqkF		-2.99181
BSU_14450	-3.06756	4.91817e-77	ampS	required for biofilm formation	aminopeptidase	ampS	1	1	ampS	-3.06756
BSU_27360	3.5434	8.42763e-77	yrrM	unknown	similar to caffeoyl-CoA O-methyltransferase
BSU_40060	2.51865	8.68586e-77	gntK	gluconate utilization	gluconokinase	gntR	1	4	gntR-gntK-gntP-gntZ	1.61794	2.51865	2.72312	2.39027
BSU_29200	2.25789	1.12326e-76	accA	production of malonyl-CoA, the substrate for fatty acid biosynthesis	acetyl-CoA carboxylase (alpha subunit)	accD	1	2	accD-accA	2.34152	2.25789
BSU_09680	2.97961	1.62212e-76	nhaC	pH homeostasis	Na /H antiporter	nhaC	1	1	nhaC	2.97961
BSU_15820	2.27774	4.74866e-76	rpmB	translation	ribosomal protein	rpmB	1	1	rpmB	2.27774
BSU_36800	2.30398	9.41879e-76	atpC	ATP synthesis	ATP synthase, part of the F1 complex (subunit epsilon)	atpI	1	9	atpI-atpB-atpE-atpF-atpH-atpA-atpG-atpD-atpC	2.51322	0.895376	1.30773	1.87552	2.14669	2.4388	2.72018	2.34952	2.30398
BSU_18450	-2.14491	1.20899e-75	gltA	glutamate biosynthesis	large subunit of glutamate synthase	gltA	1	2	gltA-gltB	-2.14491	-2.73834
BSU_38150	2.03937	2.25839e-75	qoxC	respiration	cytochrome aa3 quinol oxidase (subunit III)	qoxA	1	4	qoxA-qoxB-qoxC-qoxD	2.04879	2.01592	2.03937	1.91307
BSU_29520	-2.41398	3.22247e-75	yteJ	unknown	stress protein	sppA	1	2	sppA-yteJ	-2.26006	-2.41398
BSU_37680	-3.10616	3.2507e-75	bacG	biosynthesis of the antibiotic bacilysin	short chain reductase involved in bacilysin synthesis	bacG	1	1	bacG	-3.10616
BSU_28310	-2.48881	4.26023e-75	ilvB	biosynthesis of branched-chain amino acids	acetolactate synthase (large subunit)	ilvB	1	7	ilvB-ilvH-ilvC-leuA-leuB-leuC-leuD	-2.48881	-2.07502	-2.40088	-1.56481	-1.76358	-1.40513	-1.7646
BSU_16610	2.86237	2.66758e-74	ylxR	unknown	unknown	ylxS	1	7	ylxS-nusA-ylxR-rplGA-infB-ylxP-rbfA	3.03078	2.94537	2.86237		2.8319	2.05148	2.27589
BSU_14670	-3.19346	4.11808e-74	yktC	unknown	inositol monophosphatase and 5'-nucleotidase with preference for GMP and IMP	yktC	1	2	yktC-ykzC	-3.19346	-3.94618
BSU_17380	2.33926	1.19806e-73	nrdE	synthesis of deoxyribonucleoside triphosphates	ribonucleoside-diphosphate reductase (alpha subunit), control of DNA/cell mass ratio	ymzA	2	5	ymzA-nrdI-nrdE-nrdF-ymaB_x000D_ nrdI-nrdE-nrdF-ymaB	-1.19537	1.57989	2.33926	3.1383	3.05831
BSU_01470	3.14175	1.70825e-73	ybaF	uptake of micronutrients	trans-membrane T component of [SW|ECF transporter]s
BSU_07710	2.11251	7.80658e-73	ltaS	biosynthesis of lipoteichoic acid	major polyglycerolphosphate lipoteichoic acid synthase, required for proper colony development	ltaS	1	1	ltaS	2.11251
BSU_29530	-2.26006	1.19949e-72	sppA	protein secretion	signal peptide peptidase required for efficient processing of pre-proteins, cleaves remnant signal peptides within the cellular membrane	sppA	1	2	sppA-yteJ	-2.26006	-2.41398
BSU_01350	2.04099	1.57737e-72	rplO	translation	ribosomal protein	rpsJ	2	32	rpsJ-rplC-rplD-rplW-rplB-rpsS-rplV-rpsC-rplP-rpmC-rpsQ-rplN-rplX-rplE-rpsN-rpsH-rplF-rplR-rpsE-rpmD-rplO-secY-adk-map-ybzG-infA-rpmJ-rpsM-rpsK-S56-rpoA-rplQ_x000D_ rplO-secY-adk-map	6.63669	6.08662	5.67567	5.68655	4.93982	4.68065	4.11287	3.58753	3.3515	3.60141	2.97172	2.81092	2.87682	2.81354	2.66716	2.35307	2.17102	2.31117	2.03758	2.08428	2.04099	1.86753	1.97602	1.85692	1.87204	1.72981	1.54113	1.49769	1.52224		1.41212	1.41524
BSU_36880	2.51322	1.91428e-72	atpI	ATP synthesis	ATP synthase (subunit i)	atpI	1	9	atpI-atpB-atpE-atpF-atpH-atpA-atpG-atpD-atpC	2.51322	0.895376	1.30773	1.87552	2.14669	2.4388	2.72018	2.34952	2.30398
BSU_39770	-2.65987	2.70061e-72	iolR	regulation of myo-inositol catabolism	transcriptional repressor of the iol operon, [SW|DeoR family]	iolR	1	2	iolR-iolS	-2.65987	-0.975368
BSU_14380	3.25573	7.41796e-72	fruR	regulation of fructose utilization	transcription repressor of the fruR-fruK-fruA operon, DeoR family	fruR	1	3	fruR-fruK-fruA	3.25573	3.52665	3.17535
BSU_10070	-2.60159	1.32494e-71	sndC	unknown	sulphur compound N-deacetylase	yhfA	2	2	yhfA-sndC_x000D_ sndC	-0.15273	-2.60159
BSU_misc_RNA_47	2.41254	2.12251e-71	BSU_misc_RNA_47
BSU_04320	2.47275	3.97539e-71	kimA	potassium uptake	high-affinity potassium transporter (uptake)	kimA	1	1	kimA	2.47275
BSU_misc_RNA_45	-2.89682	8.64189e-71	BSU_misc_RNA_45
BSU_37780	-2.08787	1.73972e-70	rocA	arginine, ornithine and citrulline utilization	3-hydroxy-1-pyrroline-5-carboxylate dehydrogenase	rocA	1	3	rocA-rocB-rocC	-2.08787	-2.58031	-1.94111
BSU_29540	-2.61897	3.03239e-70	ytdI	generation of NADP from NAD	inorganic polyphosphate/ATP-NAD kinase	ytdI	1	1	ytdI	-2.61897
BSU_23860	-2.13882	3.27794e-70	gndA	pentose phosphate pathway	NADP-dependent phosphogluconate dehydrogenase	polY1	2	2	polY1-gndA_x000D_ gndA	-0.686467	-2.13882
BSU_22320	2.22478	5.79422e-70	ponA	bifunctional glucosyltransferase/ transpeptidase	class A penicillin-binding protein 1A/1B, contributes to cell elongation and [SW|cell division]	recU	1	2	recU-ponA	2.02176	2.22478
BSU_16130	2.29077	7.62621e-70	trmFO	tRNA modification	flavoprotein, tRNA:m(5)U-54 methyltransferase, glucose-inhibited division protein	trmFO	1	5	trmFO-codV-clpQ-clpY-codY	2.29077	1.19015	1.12998	1.71422	2.04184
BSU_30650	-3.51973	9.17016e-70	dps	iron storage, survival of of stress conditions	iron storage protein, general stress protein, resistance against ethanol and paraquat stresses stress and survival at low temperatures	ytkA	2	2	ytkA-dps_x000D_ dps	2.00247	-3.51973
BSU_27610	2.52896	1.2572e-69	apt	purine salvage and interconversion	adenine phosphoribosyltransferase, universally conserved protein	recJ	1	2	recJ-apt	2.21291	2.52896
BSU_25140	2.68178	1.83336e-69	cshB	RNA helicase	DEAD-box RNA helicase, important for adaptation to low temperatures	cshB	1	2	cshB-nfo	2.68178	2.91464
BSU_25640	2.98674	2.85802e-69	nadD	NAD biosynthesis	nicotinamide-nucleotide adenylyltransferase	yqeG	1	8	yqeG-yqeH-aroD-yqeI-nadD-yqeK-yqeL-yqeM	0.273727	1.85423	2.70958	2.82756	2.98674	2.63121	2.61986	2.69155
BSU_22150	2.30993	3.75023e-69	ypvA	unknown	similar to ATP-dependent helicase	ypvA	1	1	ypvA	2.30993
BSU_28870	2.0748	5.14646e-69	infC	translation	translation initiation factor IF-3	infC	1	4	infC-rpmI-rplT-ysdA	2.0748	2.41265	1.64083	-0.376573
BSU_32880	2.52839	2.24755e-68	mdtP	multidrug resistance	multidrug-efflux transporter	mdtR	1	2	mdtR-mdtP	1.83899	2.52839
BSU_16580	2.12119	2.80861e-68	polC	[[category|DNA replication]]	DNA polymerase III, leading strand polymerase (alpha subunit), part of the [SW|replisome]	uppS	2	6	uppS-cdsA-ispC-rasP-proS-polC_x000D_ ispC-rasP-proS-polC	1.6078	2.1647	-0.441679	0.946557	1.80058	2.12119
BSU_28910	3.0626	3.37637e-68	pftA	uptake of pyruvate	pyruvate transporter	pftA	1	2	pftA-pftB	3.0626	3.14689
BSU_13750	2.63896	5.63733e-68	queF	tRNA modification	nitrile reductase (NADPH-dependent 7-cyano-7-deazaguanine reductase), synthesis of the modified ribonucleotide queuosine	queC	1	4	queC-queD-queE-queF	2.50891	2.93093	3.11524	2.63896
BSU_33330	2.98127	1.69393e-67	yvsH	uptake of lysine	putative lysine transporter	yvsH	1	1	yvsH	2.98127
BSU_31580	2.55721	4.80198e-67	maeN	malate uptake	Na+/malate symporter	maeN	1	1	maeN	2.55721
BSU_38330	3.55641	5.61259e-67	ywbG	unknown	holin-like auxilary protein	ywbH	1	2	ywbH-ywbG		3.55641
BSU_12040	3.16398	8.45717e-67	yjdG	unknown	unknown	yjdG	1	1	yjdG	3.16398
BSU_33710	2.63184	8.73682e-67	opuBC	compatible solute transport	choline and arsenocholine [SW|ABC transporter] (binding protein)	opuBA	1	4	opuBA-opuBB-opuBC-opuBD	0.441742	2.53853	2.63184	2.01282
BSU_15220	2.22271	2.74601e-66	murG	peptidoglycan precursor biosynthesis	UDP-N-acetylglucosamine-N-acetylmuramyl-(pentapeptide)pyrophosphoryl-undecaprenol N-acetylglucosamine transferase, conversion of lipid I to lipid II	murE	3	10	murE-mraY-murD-spoVE-murG-murB-divIB-ylxW-ylxX-sbp_x000D_ murG-murB-divIB-ylxW-ylxX-sbp_x000D_ spoVE-murG-murB-divIB-ylxW-ylxX-sbp	1.69275	2.91456	3.71704	3.30652	2.22271	1.79963	1.55438	1.02782	0.739379	-0.176921
BSU_22870	-2.38976	4.66171e-66	fni	MEP pathway of isoprenoid biosynthesis	isopentenyl diphosphate isomerase, last (8th) step in the MEP pathway of isoprenoid biosynthesis	motI	3	5	motI-ypfB-cmk-ypfD-fni_x000D_ cmk-ypfD-fni_x000D_ ypfD-fni	-1.94816	-1.60613	-1.53159	-2.81433	-2.38976
BSU_01260	2.81092	5.64741e-66	rplN	translation	ribosomal protein	rpsJ	1	32	rpsJ-rplC-rplD-rplW-rplB-rpsS-rplV-rpsC-rplP-rpmC-rpsQ-rplN-rplX-rplE-rpsN-rpsH-rplF-rplR-rpsE-rpmD-rplO-secY-adk-map-ybzG-infA-rpmJ-rpsM-rpsK-S56-rpoA-rplQ	6.63669	6.08662	5.67567	5.68655	4.93982	4.68065	4.11287	3.58753	3.3515	3.60141	2.97172	2.81092	2.87682	2.81354	2.66716	2.35307	2.17102	2.31117	2.03758	2.08428	2.04099	1.86753	1.97602	1.85692	1.87204	1.72981	1.54113	1.49769	1.52224		1.41212	1.41524
BSU_32100	-3.13282	6.11758e-66	yumB	unknown	unknown	yumB	1	1	yumB	-3.13282
BSU_09390	-2.99431	1.21496e-65	ygxB	unknown	general stress protein	ygxB	1	1	ygxB	-2.99431
BSU_09020	2.85735	1.9876e-65	yhcB	unknown	unknown	yhbI	1	5	yhbI-yhbJ-yhcA-yhcB-yhcC	2.78481	3.02297	3.09927	2.85735	2.70734
BSU_36840	2.14669	2.10969e-65	atpH	ATP synthesis	ATP synthase, part of the F1 complex (subunit delta)	atpI	1	9	atpI-atpB-atpE-atpF-atpH-atpA-atpG-atpD-atpC	2.51322	0.895376	1.30773	1.87552	2.14669	2.4388	2.72018	2.34952	2.30398
BSU_19210	2.15712	7.3744e-65	yocH	cell wall turnover	peptidoglycan hydrolase (amidase)	bsrB	2	3	bsrB-recQ-yocH_x000D_ yocH	-0.150556	-0.518595	2.15712
BSU_00240	4.51896	2.29479e-64	csfB	control of [[protein|SigG ]]and [[protein|SigE ]]activity	anti-sigma factor, inhibitor of [[protein|SigG ]]and of [[protein|SigE]]	csfB	1	1	csfB	4.51896
BSU_04510	2.94515	2.86154e-64	ydbL	unknown	unknown	ydbL	1	1	ydbL	2.94515
BSU_27620	2.21291	3.22101e-64	recJ	DNA repair	single-strand DNA-specific exonuclease	recJ	1	2	recJ-apt	2.21291	2.52896
BSU_39120	2.50474	3.4749e-64	yxiM	unknown	similar to rhamnogalacturonan acetylesterase	yxiM	1	2	yxiM-deaD	2.50474	1.25024
BSU_35950	3.15614	1.69875e-63	rbsC	ribose uptake	ribose ABC transporter (permease)	rbsR	1	6	rbsR-rbsK-rbsD-rbsA-rbsC-rbsB	2.25207	3.38644	3.70153	3.70235	3.15614	2.75041
BSU_17400	3.05831	5.84517e-63	ymaB	unknown	putative Nudix hydrolase	ymzA	2	5	ymzA-nrdI-nrdE-nrdF-ymaB_x000D_ nrdI-nrdE-nrdF-ymaB	-1.19537	1.57989	2.33926	3.1383	3.05831
BSU_15710	2.36519	6.20815e-63	priA	[[category|DNA replication]]initiation	primosomal replication factor Y, part of the [SW|replisome]	yloC	1	10	yloC-remA-gmk-yloH-yloI-priA-defA-fmt-yloM-yloN	0.686432	-0.0386821	0.713788	1.011	1.69238	2.36519	1.01584	1.53069	2.04176	2.10291
BSU_16170	2.04184	1.06918e-62	codY	regulation of a large regulon in response to branched-chain amino acid limitation	regulation of a large regulon (more than 100 genes and operons) in response to branched-chain amino acid limitation	trmFO	1	5	trmFO-codV-clpQ-clpY-codY	2.29077	1.19015	1.12998	1.71422	2.04184
BSU_misc_RNA_50	3.31267	2.53748e-62	BSU_misc_RNA_50
BSU_25450	2.62806	2.54926e-62	yqeT	unknown		hrcA	1	7	hrcA-grpE-dnaK-dnaJ-yqeT-yqeU-yqeV	1.14343	-0.0451873	0.177127	2.4767	2.62806	2.20451	3.03707
BSU_01330	2.03758	2.86553e-62	rpsE	translation	ribosomal protein	rpsJ	1	32	rpsJ-rplC-rplD-rplW-rplB-rpsS-rplV-rpsC-rplP-rpmC-rpsQ-rplN-rplX-rplE-rpsN-rpsH-rplF-rplR-rpsE-rpmD-rplO-secY-adk-map-ybzG-infA-rpmJ-rpsM-rpsK-S56-rpoA-rplQ	6.63669	6.08662	5.67567	5.68655	4.93982	4.68065	4.11287	3.58753	3.3515	3.60141	2.97172	2.81092	2.87682	2.81354	2.66716	2.35307	2.17102	2.31117	2.03758	2.08428	2.04099	1.86753	1.97602	1.85692	1.87204	1.72981	1.54113	1.49769	1.52224		1.41212	1.41524
BSU_22610	2.3733	3.71974e-62	tyrA	biosynthesis of tyrosine	prephenate dehydrogenase	trpE	2	9	trpE-trpD-trpC-trpF-trpB-trpA-hisC-tyrA-aroE_x000D_ hisC-tyrA-aroE	3.25027	3.93817	2.97745	0.377007	3.62017	2.89787	2.97365	2.3733	2.17563
BSU_33290	2.12794	6.47315e-62	fhuC	siderophore uptake	hydroxamate siderophore [SW|ABC transporter ](ATP-binding protein) (ferrichrome und ferrioxamine)	fhuB	1	3	fhuB-fhuG-fhuC	1.9644	2.16203	2.12794
BSU_02930	-2.22808	3.88972e-61	yceG	survival of ethanol stress	general stress protein, survival of ethanol stress	yceC	1	6	yceC-yceD-yceE-yceF-yceG-yceH	-1.38884	-1.33227	-1.36197	-1.59468	-2.22808	-1.84571
BSU_13740	3.11524	5.12097e-61	queE	tRNA modification	7-carboxy-7-deazaguanine (CDG) synthase, required for the synthesis of the modified ribonucleotide queuosine	queC	1	4	queC-queD-queE-queF	2.50891	2.93093	3.11524	2.63896
BSU_14360	-2.70168	5.12097e-61	yknY	resistance to [[protein|SdpC]] toxin	[SW|ABC transporter ](ATP-binding protein, exporter) for the export of the [[protein|SdpC]] toxin	yknU	2	6	yknU-yknV-yknW-yknX-yknY-yknZ_x000D_ yknW-yknX-yknY-yknZ	-0.554958	-0.206083	-1.78175	-1.77224	-2.70168	-2.31656
BSU_03800	2.25534	8.37895e-61	fpbN	acquisition of iron	petrobactin (3.4-catecholate siderophore) [SW|ABC transporter] (permease)	fpbN	1	4	fpbN-fpbO-fpbP-fpbQ	2.25534	2.66083	1.62906	1.84347
BSU_28290	-2.40088	1.55256e-60	ilvC	biosynthesis of branched-chain amino acids	ketol-acid reductoisomerase (2,3-dihydroxy-3-methylbutanoate, 2-acetolactate)	ilvB	1	7	ilvB-ilvH-ilvC-leuA-leuB-leuC-leuD	-2.48881	-2.07502	-2.40088	-1.56481	-1.76358	-1.40513	-1.7646
BSU_38160	2.01592	3.1566e-60	qoxB	respiration	cytochrome aa3 quinol oxidase (subunit I)	qoxA	1	4	qoxA-qoxB-qoxC-qoxD	2.04879	2.01592	2.03937	1.91307
BSU_02880	-3.2478	1.39564e-59	yceB	unknown	similar to monooxygenase	yceB	1	1	yceB	-3.2478
BSU_38960	-2.30024	3.97533e-59	yxjG	unknown	putative B12-independent methionine synthase	yxjG	1	1	yxjG	-2.30024
BSU_37280	2.34724	4.38028e-59	narG	nitrate respiration, nitrogen assimilation	nitrate reductase (alpha subunit)	narG	1	4	narG-narH-narJ-narI	2.34724	1.4837	0.756274	0.356797
BSU_00680	-2.42349	6.94956e-59	hprT	purine salvage and interconversion, control of ftsH expression	trigger enzyme, hypoxanthine phosphoribosyltransferase and part of a transcription activator	spoIIE	2	6	spoIIE-yabS-yabT-tilS-hprT-ftsH_x000D_ tilS-hprT-ftsH	0.930537	0.98651	0.496464	-1.85526	-2.42349	-0.295405
BSU_01340	2.08428	3.79978e-58	rpmD	translation	ribosomal protein	rpsJ	1	32	rpsJ-rplC-rplD-rplW-rplB-rpsS-rplV-rpsC-rplP-rpmC-rpsQ-rplN-rplX-rplE-rpsN-rpsH-rplF-rplR-rpsE-rpmD-rplO-secY-adk-map-ybzG-infA-rpmJ-rpsM-rpsK-S56-rpoA-rplQ	6.63669	6.08662	5.67567	5.68655	4.93982	4.68065	4.11287	3.58753	3.3515	3.60141	2.97172	2.81092	2.87682	2.81354	2.66716	2.35307	2.17102	2.31117	2.03758	2.08428	2.04099	1.86753	1.97602	1.85692	1.87204	1.72981	1.54113	1.49769	1.52224		1.41212	1.41524
BSU_28130	2.16712	3.80554e-58	hemB	heme biosynthesis	porphobilinogen synthase	hemA	1	6	hemA-hemX-hemC-hemD-hemB-hemL	1.43918	1.30913	1.8549	2.26676	2.16712	1.93441
BSU_37770	-2.58031	8.73574e-58	rocB	arginine, ornithine and citrulline utilization	involved in arginine and ornithine utilization	rocA	1	3	rocA-rocB-rocC	-2.08787	-2.58031	-1.94111
BSU_35960	2.75041	1.34133e-57	rbsB	ribose uptake	ribose [SW|ABC transporter] (binding protein)	rbsR	1	6	rbsR-rbsK-rbsD-rbsA-rbsC-rbsB	2.25207	3.38644	3.70153	3.70235	3.15614	2.75041
BSU_28050	2.07414	2.11279e-57	maf	cell division control	nucleotide pyrophosphatase, [SW|cell division] inhibitor in competent cells, blocks septation during the escape from competence, required for the stability of [[protein|ComGA]]	maf	1	7	maf-radC-mreB-mreC-mreD-minC-minD	2.07414	1.83269	1.44889	2.57413	2.39842	1.97256	1.90588
BSU_11450	-2.68909	2.98094e-57	oppC	initiation of [SW|sporulation], competence development	oligopeptide [SW|ABC transporter] (permease)	oppA	1	5	oppA-oppB-oppC-oppD-oppF	-3.20619	-2.38398	-2.68909	-2.34633	-2.29198
BSU_25630	2.63121	6.53384e-57	yqeK	unknown	predicted HD superfamily hydrolase involved in NAD metabolism	yqeG	1	8	yqeG-yqeH-aroD-yqeI-nadD-yqeK-yqeL-yqeM	0.273727	1.85423	2.70958	2.82756	2.98674	2.63121	2.61986	2.69155
BSU_28560	2.14559	7.80746e-57	lcfA	fatty acid degradation	long chain acyl-CoA synthetase, involved in surfactin production	lcfA	1	5	lcfA-fadR-fadB-etfB-etfA	2.14559	1.75356	1.62321	1.82112	1.9083
BSU_23140	2.02909	8.67138e-57	resB	cytochrome c biogenesis	part of haem translocase, required for cytochrome c synthesis	rluB	2	6	rluB-resA-resB-resC-resD-resE_x000D_ resA-resB-resC-resD-resE	2.20305	2.48833	2.02909	2.8246	2.34847	2.66683
BSU_35930	3.70153	8.33836e-56	rbsD	ribose uptake	ribose [SW|ABC transporter] (membrane protein)	rbsR	1	6	rbsR-rbsK-rbsD-rbsA-rbsC-rbsB	2.25207	3.38644	3.70153	3.70235	3.15614	2.75041
BSU_00100	2.16027	2.02927e-55	dacA	carboxypeptidase	penicillin-binding protein 5, major D-alanyl-D-alanine carboxypeptidase	dacA	1	4	dacA-pdxS-pdxT-serS	2.16027	0.349055	0.650845	1.27677
BSU_14370	-2.31656	6.7509e-55	yknZ	resistence against [[protein|SdpC]] toxin	[SW|ABC transporter] (permease) for the export of the [[protein|SdpC]] toxin	yknU	2	6	yknU-yknV-yknW-yknX-yknY-yknZ_x000D_ yknW-yknX-yknY-yknZ	-0.554958	-0.206083	-1.78175	-1.77224	-2.70168	-2.31656
BSU_37310	2.78694	6.76746e-55	fnr	regulation of anaerobiosis, fermentation and overflow metabolism	transcriptional regulator of anaerobic genes	narK	2	2	narK-fnr_x000D_ fnr	0.857828	2.78694
BSU_22600	2.17563	8.00644e-55	aroE	biosynthesis of aromatic amino acids	3-phosphoshikimate 1-carboxyvinyltransferase	trpE	2	9	trpE-trpD-trpC-trpF-trpB-trpA-hisC-tyrA-aroE_x000D_ hisC-tyrA-aroE	3.25027	3.93817	2.97745	0.377007	3.62017	2.89787	2.97365	2.3733	2.17563
BSU_33300	2.16203	1.22464e-54	fhuG	siderophore uptake	hydroxamate siderophore [SW|ABC transporter ](ferrichrome und ferrioxamine) (permease)	fhuB	1	3	fhuB-fhuG-fhuC	1.9644	2.16203	2.12794
BSU_03200	-3.67755	2.26348e-54	putB	proline utilization	proline dehydrogenase (L-proline, NAD)	putB	1	3	putB-putC-putP	-3.67755	-2.26377	0.289467
BSU_07340	2.5988	2.80681e-54	mtrA	uptake of methylthioribose	methylthioribose transporter	mtrA	2	2	mtrA-yfnB_x000D_ mtrA	2.5988	-0.937616
BSU_15740	2.04176	4.80541e-54	yloM	rRNA modification	similar to RNA-binding Sun protein, similar to S-adenosyl-L-methionine-dependent 16S rRNA m5C967 methyltransferase	yloC	2	10	yloC-remA-gmk-yloH-yloI-priA-defA-fmt-yloM-yloN_x000D_ defA-fmt-yloM-yloN	0.686432	-0.0386821	0.713788	1.011	1.69238	2.36519	1.01584	1.53069	2.04176	2.10291
BSU_09000	3.02297	5.21812e-54	yhbJ	unknown	unknown	yhbI	1	5	yhbI-yhbJ-yhcA-yhcB-yhcC	2.78481	3.02297	3.09927	2.85735	2.70734
BSU_38730	2.18433	8.03208e-54	cydD	required for expression of cytochrome bd	ABC transporter required for expression of cytochrome bd (ATP-binding protein)	cydA	2	4	cydA-cydB-cydC-cydD_x000D_ cydD	6.23931	5.38886	4.2485	2.18433
BSU_11460	-2.34633	1.12965e-53	oppD	initiation of [SW|sporulation], competence development	oligopeptide [SW|ABC transporter ](ATP-binding protein)	oppA	1	5	oppA-oppB-oppC-oppD-oppF	-3.20619	-2.38398	-2.68909	-2.34633	-2.29198
BSU_36000	2.55465	7.06119e-53	alsD	overflow metabolism	acetolactate decarboxylase	alsS	1	2	alsS-alsD	2.22748	2.55465
BSU_tRNA_20	2.29074	9.58346e-53	trnJ-Ala	translation
BSU_36510	2.43023	2.19644e-52	nrgA	ammonium uptake	ammonium transporter, required at low ammonium concentration	nrgA	1	2	nrgA-nrgB	2.43023	0.841783
BSU_11470	-2.29198	2.87096e-52	oppF	initiation of sporulation, competence development	oligopeptide [SW|ABC transporter] (ATP-binding protein)	oppA	1	5	oppA-oppB-oppC-oppD-oppF	-3.20619	-2.38398	-2.68909	-2.34633	-2.29198
BSU_06610	2.14457	4.31818e-52	pcrA	plasmid rolling-circle replication, conjugative transfer of ICEBs1	ATP-dependent DNA helicase, facilitates unwinding of ICEBs1 DNA for horizontal transfer	pcrB	1	4	pcrB-pcrA-ligA-yerH	0.754573	2.14457	2.59535	2.44094
BSU_10030	-2.39164	6.64172e-52	hit	cell-cycle regulation	Hit-like protein involved in cell-cycle regulation	hit	1	1	hit	-2.39164
BSU_16650	2.27589	4.68529e-51	rbfA	translation	ribosome-binding factor A	ylxS	1	7	ylxS-nusA-ylxR-rplGA-infB-ylxP-rbfA	3.03078	2.94537	2.86237		2.8319	2.05148	2.27589
BSU_38170	2.04879	4.77859e-51	qoxA	respiration	cytochrome aa3 quinol oxidase (subunit II)	qoxA	1	4	qoxA-qoxB-qoxC-qoxD	2.04879	2.01592	2.03937	1.91307
BSU_33830	-3.08631	6.11619e-51	opuCA	compatible solute transport	glycine betaine/carnitine/choline/arsenobetaine/arsenocholine [SW|ABC transporter] (ATP-binding protein)	opuCA	1	4	opuCA-opuCB-opuCC-opuCD	-3.08631	-2.74259	-3.13529	-2.41422
BSU_28010	2.39842	1.36622e-50	mreD	cell shape determation	MreD is a cell shape determining protein, it couples the cytosolic MreB and MreB-like proteins to the extracellular peptidoglycan-synthesizing machinery	maf	2	7	maf-radC-mreB-mreC-mreD-minC-minD_x000D_ mreB-mreC-mreD-minC-minD	2.07414	1.83269	1.44889	2.57413	2.39842	1.97256	1.90588
BSU_35270	2.24821	2.30974e-50	cccB	respiration	cytochrome c551, lipoprotein	yvjA	1	2	yvjA-cccB	0.269585	2.24821
BSU_09470	2.23356	3.17079e-50	yhdH	unknown	similar to sodium-dependent transporter	yhdH	1	1	yhdH	2.23356
BSU_18980	-2.14531	1.32471e-49	yobJ	unknown	unknown	yobJ	1	1	yobJ	-2.14531
BSU_12050	3.09422	1.29825e-48	yjdH	unknown	unknown	yjdH	1	1	yjdH	3.09422
BSU_25620	2.61986	1.46134e-48	yqeL	translation	ribosomal silencing factor	yqeG	1	8	yqeG-yqeH-aroD-yqeI-nadD-yqeK-yqeL-yqeM	0.273727	1.85423	2.70958	2.82756	2.98674	2.63121	2.61986	2.69155
BSU_misc_RNA_42	-2.99405	2.89123e-48	BSU_misc_RNA_42
BSU_04310	2.24652	4.04565e-48	ydaN	synthesis of extracellular polysaccharide	general stress protein, synthesis of extracellular polysaccharide	ydaJ	1	5	ydaJ-ydaK-ydaL-ydaM-ydaN	1.35219		1.69397	2.32913	2.24652
BSU_29160	2.39281	8.77328e-48	ytvI	unknown	sporulation protein	ytvI	1	1	ytvI	2.39281
BSU_16670	-2.01595	1.21859e-47	ribC	FAD biosynthesis	riboflavin kinase / FAD synthase	ribC	1	2	ribC-rpsO	-2.01595	3.23826
BSU_27890	-2.94378	2.11275e-47	nadR	regulation of NAD biosynthesis	transcriptional repressor of genes involved in NAD biosynthesis	nifS	1	2	nifS-nadR	-0.684719	-2.94378
BSU_22170	2.16646	3.83722e-47	ypsC	rRNA modification	similar to SAM-dependent 23S rRNA methyltransferase	gpsB	2	3	gpsB-rnpB-ypsC_x000D_ rnpB-ypsC	-0.0859352	0.703889	2.16646
BSU_32810	-3.25588	8.29704e-47	yusI	unknown	similar to arsenate reductase	yusI	1	3	yusI-gcvH-yusG	-3.25588	0.111224	-0.366742
BSU_14650	-2.1453	9.46036e-47	yktB	unknown	unknown	yktB	1	1	yktB	-2.1453
BSU_04400	-2.21426	1.00577e-46	gsiB	response to water deficits	general stress protein, prevents enzyme inactivation upon freeze-thaw treatments	gsiB	1	1	gsiB	-2.21426
BSU_33810	-3.13529	3.41004e-46	opuCC	compatible solute transport	glycine betaine/carnitine/choline/arsenobetaine/arsenocholine [SW|ABC transporter] (binding protein)	opuCA	1	4	opuCA-opuCB-opuCC-opuCD	-3.08631	-2.74259	-3.13529	-2.41422
BSU_12160	-2.22498	3.66081e-46	yjgC	unknown	general stress protein, formate dehydrogenase, important for survival of salt and ethanol stress	yjgC	1	2	yjgC-yjgD	-2.22498	-1.98357
BSU_02310	-2.07564	5.30811e-46	ybfO	unknown	similar to erythromycin esterase	ybfO	3	3	ybfO-ybfP-ybfQ_x000D_ ybfO-ybfP_x000D_ ybfO	-2.07564	-2.14739	0.291586
BSU_11140	-2.11497	1.11703e-45	yitU	dephosphorylation of the riboflavin precursor, 5-amino-6-ribitylamino-2,4(1H,3H)-pyrimidinedione 5'-phosphate (minor activity)	dephosphorylation of the riboflavin precursor, 5-amino-6-ribitylamino-2,4(1H,3H)-pyrimidinedione 5'-phosphate (minor activity)	yitU	1	2	yitU-yizC	-2.11497	-1.51553
BSU_36080	-3.29232	1.63164e-45	ywrF	unknown	unknown	ywrF	1	1	ywrF	-3.29232
BSU_40580	-2.29335	2.12778e-45	yybN	unknown	unknown	yybN	1	5	yybN-yybM-yybL-yybK-yybJ	-2.29335	-2.58882	-1.75039	-1.5416	-0.592311
BSU_15750	2.10291	2.15694e-45	yloN	rRNA modification	similar to rRNA adenosine methyltransferase for modification of 23S rRNA	yloC	2	10	yloC-remA-gmk-yloH-yloI-priA-defA-fmt-yloM-yloN_x000D_ defA-fmt-yloM-yloN	0.686432	-0.0386821	0.713788	1.011	1.69238	2.36519	1.01584	1.53069	2.04176	2.10291
BSU_06720	2.08803	2.89801e-45	dgkB	biosynthesis of lipoteichoic acid	diacylglycerol kinase	dgkB	2	6	dgkB-rlmCD-yefC-dnmA-yeeB-yeeC_x000D_ dgkB-rlmCD	2.08803	3.39742	1.73504		0.754609	0.538367
BSU_03210	-2.26377	3.18991e-45	putC	proline utilization	1-pyrroline-5-carboxylate dehydrogenase	putB	1	3	putB-putC-putP	-3.67755	-2.26377	0.289467
BSU_25650	2.82756	5.40798e-45	yqeI	unknown	similar to predicted RNA-binding protein, may be involved in ribosome assembly	yqeG	1	8	yqeG-yqeH-aroD-yqeI-nadD-yqeK-yqeL-yqeM	0.273727	1.85423	2.70958	2.82756	2.98674	2.63121	2.61986	2.69155
BSU_25500	2.50315	7.92713e-45	hemN	heme biosynthesis	anaerobic coproporphyrinogen III oxidase	lepA	1	2	lepA-hemN	1.50779	2.50315
BSU_30340	-2.46638	9.70649e-45	ytvA	control of SigB activity	blue light sensor, positive regulation of SigB activity under conditions of blue light	ytvA	1	1	ytvA	-2.46638
BSU_35910	2.25207	1.56541e-44	rbsR	regulation of ribose utilization	transcriptional repressor of the ribose operon	rbsR	1	6	rbsR-rbsK-rbsD-rbsA-rbsC-rbsB	2.25207	3.38644	3.70153	3.70235	3.15614	2.75041
BSU_31945	-2.48003	1.76252e-44	yukJ	unknown	unknown	ald	2	2	ald-yukJ_x000D_ yukJ	1.68508	-2.48003
BSU_02990	2.0632	2.7705e-44	opuAB	compatible solute transport	glycine betaine and arsenobetaine [SW|ABC transporter] (permease)	opuAA	1	3	opuAA-opuAB-opuAC	0.606658	2.0632	2.84185
BSU_11440	-2.38398	3.36552e-44	oppB	initiation of [SW|sporulation], competence development	oligopeptide [SW|ABC transporter] (permease)	oppA	1	5	oppA-oppB-oppC-oppD-oppF	-3.20619	-2.38398	-2.68909	-2.34633	-2.29198
BSU_13880	2.25119	5.11341e-44	glcT	control of glucose uptake	transcriptional antiterminator, controls expression of the [[gene|ptsG]]-[[gene|ptsH]]-[[gene|ptsI]] operon	papB	1	3	papB-ykvZ-glcT	-0.927672	0.990656	2.25119
BSU_17450	2.15766	8.5757e-44	glnR	regulation of glutamine synthesis	transcriptional repressor ([SW|MerR family]) of the [[gene|glnR]]-[[gene|glnA ]]operon	ynbA	3	4	ynbA-ynbB-glnR-glnA_x000D_ glnR-glnA_x000D_ glnR	0.389819	1.63006	2.15766	1.55808
BSU_32180	2.01565	1.30263e-43	yutK	unknown	similar to Na+/nucleoside cotransporter	yutK	1	1	yutK	2.01565
BSU_30050	2.06849	6.16506e-43	murJ	export of lipid II	lipid II flippase	murJ	1	2	murJ-ytzG	2.06849	1.68083
BSU_16400	2.06852	8.33887e-43	flhF	placement and assembly of polar flagella	signal recognition particle-like GTPase, placement and assembly of flagella, control of basal body position	flgB	2	32	flgB-flgC-fliE-fliF-fliG-fliH-fliI-fliJ-ylxF-fliK-flgD-flgE-swrD-fliL-fliM-fliY-cheY-fliZ-fliP-fliQ-fliR-flhB-flhA-flhF-flhG-cheB-cheA-cheW-cheC-cheD-sigD-swrB_x000D_ ylxF-fliK-flgD-flgE-swrD-fliL-fliM-fliY-cheY-fliZ-fliP-fliQ-fliR-flhB-flhA-flhF-flhG-cheB-cheA-cheW-cheC-cheD-sigD-swrB	-0.342841	-0.613539	-0.198391	-0.857855	-0.0758913	0.26507	0.546406	0.937236	0.620992	0.769709	0.927812	1.26794	0.943481	1.16287	1.08977	0.52996	0.0975366	0.523162	1.01617	0.788769	1.06905	1.7004	1.97994	2.06852	1.78575	1.35299	1.56026	1.20366	1.43051	1.60249	1.23687	1.06903
BSU_14680	-3.94618	8.54576e-43	ykzC	unknown	unknown	yktC	1	2	yktC-ykzC	-3.19346	-3.94618
BSU_15490	-2.52688	9.23666e-43	pyrB	pyrimidine biosynthesis	aspartate carbamoyltransferase	pyrR	1	10	pyrR-pyrP-pyrB-pyrC-pyrAA-pyrAB-pyrK-pyrD-pyrF-pyrE	-1.86472	-1.27221	-2.52688	-2.83671	-2.79262	-2.38238	-1.73904	-1.47943	-0.846086	-0.296669
BSU_30020	-2.73735	2.18669e-42	ytzE	unknown	similar to transcriptional regulator (DeoR family)
BSU_28140	2.26676	2.80754e-42	hemD	heme biosynthesis	uroporphyrinogen-III synthase	hemA	1	6	hemA-hemX-hemC-hemD-hemB-hemL	1.43918	1.30913	1.8549	2.26676	2.16712	1.93441
BSU_36010	2.22748	4.65001e-41	alsS	overflow metabolism	acetolactate synthase	alsS	1	2	alsS-alsD	2.22748	2.55465
BSU_10040	-2.2478	5.96685e-41	ecsA	regulation of the secretion apparatus and of intra-membrane proteolysis	[SW|ABC transporter] (ATP-binding protein), mutation affects proteolysis by [[protein|RasP]] (no processing of [[protein|RsiW]] and [[protein|FtsL]])	ecsA	1	3	ecsA-ecsB-ecsC	-2.2478	-1.08318	-0.150086
BSU_02850	-2.03149	1.51012e-40	znuA	zinc uptake	high-affinity [SW|ABC transporter] for zinc (binding protein, lipoprotein)	znuA	1	3	znuA-znuC-znuB	-2.03149	-0.57756	0.218922
BSU_09030	2.70734	1.78737e-40	yhcC	unknown	unknown	yhbI	1	5	yhbI-yhbJ-yhcA-yhcB-yhcC	2.78481	3.02297	3.09927	2.85735	2.70734
BSU_33180	2.18661	1.87224e-40	yvrC	unknown	[SW|ABC transporter] (binding protein), similar to iron-binding protein	yvrC	1	4	yvrC-yvrB-yvrA-yvqK	2.18661	2.05821	2.37943	2.31759
BSU_33160	2.37943	2.05593e-40	yvrA	unknown	[SW|ABC transporter] (ATP binding domain), similar to iron transport system	yvrC	1	4	yvrC-yvrB-yvrA-yvqK	2.18661	2.05821	2.37943	2.31759
BSU_14900	2.19809	3.37829e-40	ctaD	respiration	cytochrome-c oxidase (subunit I)	ctaB	1	6	ctaB-ctaC-ctaD-ctaE-ctaF-ctaG	2.70363	1.64434	2.19809	2.16853	1.54842	1.38451
BSU_39140	2.56504	3.95882e-40	yxiK	unknown	unknown
BSU_01210	4.11287	3.23788e-39	rplV	translation	ribosomal protein	rpsJ	1	32	rpsJ-rplC-rplD-rplW-rplB-rpsS-rplV-rpsC-rplP-rpmC-rpsQ-rplN-rplX-rplE-rpsN-rpsH-rplF-rplR-rpsE-rpmD-rplO-secY-adk-map-ybzG-infA-rpmJ-rpsM-rpsK-S56-rpoA-rplQ	6.63669	6.08662	5.67567	5.68655	4.93982	4.68065	4.11287	3.58753	3.3515	3.60141	2.97172	2.81092	2.87682	2.81354	2.66716	2.35307	2.17102	2.31117	2.03758	2.08428	2.04099	1.86753	1.97602	1.85692	1.87204	1.72981	1.54113	1.49769	1.52224		1.41212	1.41524
BSU_22410	2.42507	1.5712e-38	panD	biosynthesis of coenzyme A	aspartate 1-decarboxylase
BSU_30410	2.04271	1.87393e-38	ytrF	unknown	ABC transporter (substrate-binding lipoprotein)	ytrG	1	7	ytrG-ytrA-ytrB-ytrC-ytrD-ytrE-ytrF		-0.415374	0.0297933	1.22597	1.89573	1.49214	2.04271
BSU_24280	2.06967	2.57208e-38	yqiD	biosynthesis of peptidoglycan and teichoic acid	geranyltransferase
BSU_36780	2.57859	6.05199e-38	ywzB	unknown	unknown	ywzB	1	3	ywzB-spoIIT-murAA	2.57859	1.20922	1.41577
BSU_24790	-2.306	8.77132e-38	yqgX	unknown	unknown	yqgX	1	1	yqgX	-2.306
BSU_32740	2.14348	1.78056e-37	metP	methionine uptake	methionine [SW|ABC transporter], permease	metN	1	3	metN-metP-metQ	1.68086	2.14348	1.61092
BSU_16540	2.1647	4.38622e-37	cdsA	biosynthesis of phospholipids	phosphatidate cytidylyltransferase	uppS	1	6	uppS-cdsA-ispC-rasP-proS-polC	1.6078	2.1647	-0.441679	0.946557	1.80058	2.12119
BSU_13730	2.93093	1.05765e-36	queD	tRNA modification	6-pyruvoyltetrahydropterin synthase, synthesis of the modified ribonucleotide queuosine	queC	1	4	queC-queD-queE-queF	2.50891	2.93093	3.11524	2.63896
BSU_06580	2.53579	3.17476e-36	yerC	unknown	similar to Trp repressor of <i>S. aureus</i>	yerA	2	3	yerA-yerB-yerC_x000D_ yerB-yerC	5.13295	2.85389	2.53579
BSU_28710	2.2616	1.10909e-35	cstA	uptake of pyruvate	similar to pyruvate transporter, carbon starvation-induced protein	cstA	1	2	cstA-ysfE	2.2616	0.919777
BSU_33049	2.71934	1.30901e-35	yvzF	unknown	unknown	yvzF	1	2	yvzF-citG	2.71934	0.518943
BSU_misc_RNA_10	-2.76973	2.44425e-35	BSU_misc_RNA_10
BSU_09910	-2.07397	3.02676e-35	yhaO	unknown	unknown	yhaO	1	3	yhaO-sbcE-yhaM	-2.07397	-1.11893	0.0488622
BSU_29620	-2.11118	3.26258e-35	hisJ	biosynthesis of histidine	histidinol phosphate phosphatase	hisJ	1	6	hisJ-S1129-S1130-S1131-S1132-ytsP	-2.11118					-0.455055
BSU_10100	-2.04138	3.63601e-35	hmoB	degradation of heme, acquisition of iron	heme monooxygenase	hmoB	1	1	hmoB	-2.04138
BSU_22310	2.02176	4.70421e-35	recU		Holliday junction resolvase, DNA repair, homologous recombination and chromosome segregation; recognizes, distorts, and cleaves four-stranded recombination intermediates and modulates RecA activities, equivalent to E. coli RecU, required for efficient survival and replication restart after replication-transcription conflicts	recU	1	2	recU-ponA	2.02176	2.22478
BSU_25440	2.20451	6.67979e-35	yqeU	unknown	unknown	hrcA	1	7	hrcA-grpE-dnaK-dnaJ-yqeT-yqeU-yqeV	1.14343	-0.0451873	0.177127	2.4767	2.62806	2.20451	3.03707
BSU_13720	2.50891	4.10352e-34	queC	tRNA modification	synthesis of the modified ribonucleotide queuosine	queC	1	4	queC-queD-queE-queF	2.50891	2.93093	3.11524	2.63896
BSU_38810	2.10333	4.11816e-34	msmX	uptake of maltodextrin, melibiose (probably), and galactooligosaccharides	multiple sugar [SW|ABC transporter ](ATP-binding protein)	yxkF	1	2	yxkF-msmX	0.0187629	2.10333
BSU_19000	-2.37242	4.87901e-34	yobL	unknown	toxin
BSU_22050	-3.65242	7.12669e-34	bpsA	polyketide synthesis	type III polyketide synthase	bpsA	1	2	bpsA-bpsB	-3.65242	-2.68425
BSU_23150	2.48833	1.55374e-33	resA	cytochrome c biogenesis	extracytoplasmic thioredoxin, cytochrome c biogenesis, reduces disulfide bonds in apo-cytochrome prior to the attachment of heme	rluB	2	6	rluB-resA-resB-resC-resD-resE_x000D_ resA-resB-resC-resD-resE	2.20305	2.48833	2.02909	2.8246	2.34847	2.66683
BSU_03840	2.19407	5.33734e-33	ycnB	secretion of cyclic di-AMP	c-di-AMP exporter	ycnC	1	2	ycnC-ycnB	1.07875	2.19407
BSU_31000	-2.1417	6.27784e-33	yuaI	unknown	unknown	yuaF	1	3	yuaF-floT-yuaI	-1.5222	-1.8846	-2.1417
BSU_09120	2.18775	7.62042e-33	dgcK	synthesis of c-di-GMP	diguanylate cyclase	dgcK	1	1	dgcK	2.18775
BSU_04430	-2.21105	9.8886e-33	ydbD	survival of ethanol stress	general stress protein, similar to manganese-containing catalase	dctB	2	2	dctB-ydbD_x000D_ ydbD	0.826773	-2.21105
BSU_rRNA_24	4.19511	1.28693e-32	rrnH-5S	translation	5S rRNA
BSU_04240	2.2165	1.63386e-32	ydzA	unknown	unknown	ydzA	1	1	ydzA	2.2165
BSU_27490	2.0819	6.7726e-32	yrrB	unknown	unknown	cymR	1	5	cymR-yrvO-trmU-yrrB-recD2	-0.0675457	1.15552	1.8558	2.0819	1.41732
BSU_14820	-2.43543	9.69435e-32	ylaL	unknown	unknown	ylaL	1	1	ylaL	-2.43543
BSU_22660	2.97745	1.03869e-31	trpC	biosynthesis of tryptophan	indole-3-glycerol-phosphate synthase	trpE	2	9	trpE-trpD-trpC-trpF-trpB-trpA-hisC-tyrA-aroE_x000D_ trpE-trpD-trpC-trpF-trpB-trpA	3.25027	3.93817	2.97745	0.377007	3.62017	2.89787	2.97365	2.3733	2.17563
BSU_33150	2.31759	1.32179e-31	yvqK	unknown	ATP:cob(I)alamin adenosyltransferase	yvrC	1	4	yvrC-yvrB-yvrA-yvqK	2.18661	2.05821	2.37943	2.31759
BSU_22940	-2.24753	4.04557e-31	prsW	control of [SW|SigW] activity	protease, cleaves [[protein|RsiW]] in the presence of antimicrobial peptides	prsW	1	1	prsW	-2.24753
BSU_23160	2.20305	5.4828e-31	rluB	23S rRNA modification	ribosomal large subunit pseudouridine synthase B	rluB	1	6	rluB-resA-resB-resC-resD-resE	2.20305	2.48833	2.02909	2.8246	2.34847	2.66683
BSU_26760	-3.14074	6.87469e-31	yrdC	unknown	unknown	yrdC	1	1	yrdC	-3.14074
BSU_08990	2.78481	6.88021e-31	yhbI	unknown	similar to transcriptional regulator ([SW|MarR family])	yhbI	1	5	yhbI-yhbJ-yhcA-yhcB-yhcC	2.78481	3.02297	3.09927	2.85735	2.70734
BSU_30660	2.00247	3.13945e-30	ytkA	unknown	unknown	ytkA	1	2	ytkA-dps	2.00247	-3.51973
BSU_03981	2.09609	4.83358e-30	mtlA	mannitol uptake and phosphorylation, control of [[protein|MtlR ]]activity	trigger enzyme	mtlA	1	3	mtlA-mtlF-mtlD	2.09609	1.96714	1.84052
BSU_21770	-2.02791	5.62392e-30	ilvA	biosynthesis of branched-chain amino acids	threonine dehydratase	ilvA	1	2	ilvA-ypmP	-2.02791	0.0228771
BSU_01660	-2.31076	1.38298e-29	nagZ	cell wall recycling	N-acetylglucosaminidase	murQ	1	6	murQ-murR-murP-amiE-nagZ-ybbC	-1.41915	-1.09454	-1.99258	-2.51256	-2.31076	-1.91701
BSU_30490	2.21913	2.20879e-29	ytqB	unknown	SAM-dependent class I methyltransferase	ytqA	1	2	ytqA-ytqB	1.65504	2.21913
BSU_04300	2.32913	3.31301e-29	ydaM	synthesis of extracellular polysaccharide	general stress protein, synthesis of extracellular polysaccharide	ydaJ	1	5	ydaJ-ydaK-ydaL-ydaM-ydaN	1.35219		1.69397	2.32913	2.24652
BSU_16640	2.05148	4.70916e-29	ylxP	protection against paraquat stress	general stress protein, required for protection against paraquat stress	ylxS	1	7	ylxS-nusA-ylxR-rplGA-infB-ylxP-rbfA	3.03078	2.94537	2.86237		2.8319	2.05148	2.27589
BSU_38050	2.055	6.6516e-29	sacP	sucrose uptake and phosphorylation, control of SacT activity	trigger enzyme: sucrose-specific phosphotransferase system, EIIBC component of the PTS	sacP	1	3	sacP-sacA-ywdA	2.055	1.93475	0.26131
BSU_33720	2.53853	1.08057e-28	opuBB	compatible solute transport	choline and arsenocholine [SW|ABC transporter] (membrane protein)	opuBA	1	4	opuBA-opuBB-opuBC-opuBD	0.441742	2.53853	2.63184	2.01282
BSU_misc_RNA_20	-2.45893	2.19402e-28	BSU_misc_RNA_20
BSU_01670	-2.51256	2.32264e-28	amiE	recycling of cell wall material	N-acetylmuramyl-L-alanine amidase	murQ	1	6	murQ-murR-murP-amiE-nagZ-ybbC	-1.41915	-1.09454	-1.99258	-2.51256	-2.31076	-1.91701
BSU_13340	2.30264	1.18305e-27	ykoM	unknown	similar to transcriptional regulator (MarR family)	ykoM	1	1	ykoM	2.30264
BSU_21890	-2.74968	2.3929e-27	ypgQ	degradation of excessive or abnormal nucleotides	Mn<sup>2+</sup>-dependent pyrophosphohydrolase, hydrolyzes (deoxy)ribonucleoside triphosphate [(d)NTP] to (deoxy)ribonucleoside monophosphate and pyrophosphate	bsaA	1	3	bsaA-ypgQ-ypgR	-3.26166	-2.74968	-1.31816
BSU_35350	-3.39013	4.37102e-27	yvyC	unknown	similar to flagellar protein	yvyC	2	7	yvyC-fliD-fliS-fliT-smiA-S1350-hpf_x000D_ yvyC-fliD-fliS-fliT	-3.39013	-1.2787	-0.643743	-0.32712	-0.61333		-1.19923
BSU_33820	-2.74259	4.4052e-27	opuCB	compatible solute transport	glycine betaine/carnitine/choline/arsenobetaine/arsenocholine [SW|ABC transporter]	opuCA	1	4	opuCA-opuCB-opuCC-opuCD	-3.08631	-2.74259	-3.13529	-2.41422
BSU_17630	-2.51959	6.14666e-27	yncC	unknown	similar to metabolite transport protein	yncC	1	1	yncC	-2.51959
BSU_39170	2.18914	8.92401e-27	yxzG	unknown	unknown
BSU_12210	-2.3165	9.72495e-27	yjiB	oxidation of fatty acids	cytochrome P450, monooxygenase CYP109B1	yjiB	1	2	yjiB-yjiC	-2.3165	-1.66464
BSU_33700	2.01282	1.59187e-26	opuBD	compatible solute transport	choline and arsenocholine [SW|ABC transporter] (membrane protein)	opuBA	1	4	opuBA-opuBB-opuBC-opuBD	0.441742	2.53853	2.63184	2.01282
BSU_40120	2.28026	2.24244e-26	yyzE	unknown	similar to PTS, EIIA component (truncated)	yyzE	1	2	yyzE-bglA	2.28026	1.82732
BSU_21900	-3.26166	1.63522e-25	bsaA	unknown	similar to glutathione peroxidase	bsaA	1	3	bsaA-ypgQ-ypgR	-3.26166	-2.74968	-1.31816
BSU_13030	-2.14723	1.92666e-25	ykhA	unknown	similar to acyl-CoA thioesterase	ykhA	1	1	ykhA	-2.14723
BSU_07940	2.11853	6.47735e-25	yfkC	resistance to osmotic downshock	mechanosensitive channel, similar to MscS	yfkA	1	2	yfkA-yfkC	1.75943	2.11853
BSU_39160	2.15881	1.71066e-24	yxiI	unknown	unknown
BSU_13810	-2.37463	1.95792e-24	ykvS	unknown	unknown	ykvS	1	1	ykvS	-2.37463
BSU_33800	-2.41422	6.62954e-24	opuCD	compatible solute transport	glycine betaine/carnitine/choline/arsenobetaine/arsenocholine [SW|ABC transporter]	opuCA	1	4	opuCA-opuCB-opuCC-opuCD	-3.08631	-2.74259	-3.13529	-2.41422
BSU_12230	-2.31443	1.00291e-23	yjjA	unknown	similar to uroporphyrinogen III synthase	yjjA	1	1	yjjA	-2.31443
BSU_35180	2.15738	1.40554e-23	csbA	protection against paraquat stress	general stress protein, required for protection against paraquat stress	csbA	1	1	csbA	2.15738
BSU_30990	2.23161	8.37489e-23	thiT	thiamine uptake	S protein of thiamine [SW|ECF transporter]	thiT	1	1	thiT	2.23161
BSU_22020	-2.84921	1.4466e-22	ypbS	unknown	unknown	dynA	2	3	dynA-ypbS-ypzF_x000D_ ypbS-ypzF	0.393005	-2.84921	-2.09114
BSU_38580	2.06225	1.72066e-22	licC	lichenan uptake and phosphorylation	lichenan-specific phosphotransferase system, EIIC component of the PTS	licB	1	4	licB-licC-licA-licH	1.75692	2.06225	2.09176	1.91789
BSU_07400	2.12302	2.5838e-22	yfmO	unknown	similar to multidrug-efflux transporter	yfmP	1	2	yfmP-yfmO	2.28896	2.12302
BSU_06400	2.15952	2.66719e-22	yebE	unknown	unknown	yebE	1	2	yebE-yebG	2.15952	1.67284
BSU_11000	-2.61573	3.46353e-22	yitI	unknown	unknown	yitI	1	2	yitI-yitH	-2.61573	-0.602809
BSU_40590	-2.58882	1.24545e-21	yybM	unknown	unknown	yybN	1	5	yybN-yybM-yybL-yybK-yybJ	-2.29335	-2.58882	-1.75039	-1.5416	-0.592311
BSU_11590	-3.0514	1.83814e-21	yjbL	unknown	unknown	yjbL	1	4	yjbL-sasB-nadF-yjbO	-3.0514	-1.40037	-0.558045	0.0139441
BSU_39200	2.15055	2.59192e-21	yxzC	unknown	unknown
BSU_11382	-2.52108	3.3888e-21	appA/2	unknown	oligopeptide ABC transporter, inactive pseudogene in strain 168	appD	1	6	appD-appF-appA/1-appA/2-appB-appC	-1.675	-1.9453	-2.74807	-2.52108	-1.6198	-1.40143
BSU_38240	2.03007	6.28581e-21	ywcA	unknown	similar to Na+-dependent acetate symporter	ywcB	1	2	ywcB-ywcA	0.538402	2.03007
BSU_33221	-2.56653	6.84496e-21	yvrHb	regulation cell surface maintenance	two-component response regulator (OmpR family)	yvrHb	1	3	yvrHb-yvrG-yvrE	-2.56653	-0.774988	0.716364
BSU_02320	-2.14739	9.90098e-21	ybfP	unknown	similar to transcription factor ([SW|AraC family])	ybfO	2	3	ybfO-ybfP-ybfQ_x000D_ ybfO-ybfP	-2.07564	-2.14739	0.291586
BSU_33170	2.05821	2.66898e-20	yvrB	unknown	ABC transporter (ATP binding domain), similar to iron permease	yvrC	1	4	yvrC-yvrB-yvrA-yvqK	2.18661	2.05821	2.37943	2.31759
BSU_03360	-4.39223	6.8591e-20	yciC	zinc uptake	putative metallochaperone
BSU_23100	-2.38491	1.46063e-19	sigX	resistance to cationic antimcrobial peptides	[SW|RNA polymerase] ECF-type [SW|sigma factor] SigX, required for resistance against cationic antimicrobial peptides	sigX	1	2	sigX-rsiX	-2.38491	-1.11157
BSU_tRNA_15	6.7848	3.99831e-19	trnJ-Leu1	translation
BSU_21320	-2.65564	4.30965e-19	yomL	unknown	unknown protein
BSU_28300	-2.07502	5.98164e-19	ilvH	biosynthesis of branched-chain amino acids	acetolactate synthase (small subunit)	ilvB	1	7	ilvB-ilvH-ilvC-leuA-leuB-leuC-leuD	-2.48881	-2.07502	-2.40088	-1.56481	-1.76358	-1.40513	-1.7646
BSU_07530	-2.48861	8.91785e-19	yfmB	unknown	unknown	yfmB	1	2	yfmB-fecC	-2.48861	1.36949
BSU_28340	-2.08686	3.32087e-18	ysnF	survival of ethanol stress	general stress protein, survival of ethanol stress	ysnF	1	1	ysnF	-2.08686
BSU_09430	-2.21656	1.22311e-17	citR	regulation of the minor citrate synthase	transcriptional repressor of citA	citR	1	1	citR	-2.21656
BSU_38499	2.08862	1.25533e-17	ywzH	unknown	unknown	ywzH	1	6	ywzH-dltA-dltB-dltC-dltD-dltE	2.08862	2.24469	2.92206	3.08782	3.27789	2.70549
BSU_12030	2.77758	3.13624e-17	yjdF	unknown	unknown	manP	1	3	manP-manA-yjdF	3.14674	3.04825	2.77758
BSU_14910	2.16853	4.66318e-17	ctaE	respiration	cytochrome-c oxidase (subunit III)	ctaB	1	6	ctaB-ctaC-ctaD-ctaE-ctaF-ctaG	2.70363	1.64434	2.19809	2.16853	1.54842	1.38451
BSU_39150	2.17501	1.25709e-16	yxiJ	unknown	unknown
BSU_36990	2.20263	1.45975e-16	ywkF	unknown	sporulation protein	prfA	2	3	prfA-prmC-ywkF_x000D_ ywkF	1.25741		2.20263
BSU_17900	-2.78313	3.31157e-16	sirA	control of chromosome copy number	[[category|Sporulation]] protein, inhibits [[category|DNA replication]] initiation in cells committed to [[category|Sporulation]], facilitates capture of <i>oriC</i> in the forespore	sirA	1	2	sirA-yneF	-2.78313	0.688306
BSU_29150	2.0999	3.55918e-16	ytwI	unknown	unknown	ytwI	1	1	ytwI	2.0999
BSU_18010	2.35202	1.17809e-15	yneN	unknown	similar to thiol:disulfide oxidoreductase	citB	1	2	citB-yneN	1.85799	2.35202
BSU_20990	2.00271	2.42932e-15	yonU	unknown	unknown	yonT	2	4	yonT-yoyJ-yonU-yonV_x000D_ yonU	0.157101	3.04511	2.00271	0.0235523
BSU_34650	-2.27556	2.50072e-15	yvdC	unknown	unknown	yvdC	1	1	yvdC	-2.27556
BSU_04800	-2.09958	6.68492e-15	int	excision of the conjugative transposon ICEBs1 from the trnS-leu2 locus	integrase	immR	1	3	immR-immA-int	-1.08902	-1.83901	-2.09958
BSU_05810	2.40359	1.17092e-14	gmuB	glucomannan uptake and phosphorylation	glucomannan-specific phosphotransferase system, EIIB component of the PTS	gmuB	1	8	gmuB-gmuA-gmuC-gmuD-gmuR-gmuE-gmuF-gmuG	2.40359	2.45168	1.80598	1.75205	0.971615	0.814828	1.18248	0.791602
BSU_15000	-3.18584	2.77903e-14	ylbG	unknown	unknown	ylbF	1	4	ylbF-ylbG-ylbH-ylbI	-0.078434	-3.18584	0.592886	1.57877
BSU_misc_RNA_34	-2.2316	5.78877e-14	BSU_misc_RNA_34
BSU_02430	-2.45085	8.56911e-14	glsA	glutamine degradation	glutaminase, low affinity for glutamine	glsA	1	2	glsA-glnT	-2.45085	-1.81754
BSU_20490	-2.30966	1.8368e-13	yoqW	unknown	similar to general secretion pathway protein
BSU_06550	-2.15224	2.45018e-13	yecA	unknown	similar to L-methionine and branched chain amino acids exporter
BSU_10410	-2.09937	2.62148e-13	yhzC	unknown	unknown	yhzC	1	1	yhzC	-2.09937
BSU_22160	2.42472	3.23683e-13
BSU_01560	-2.01774	3.65922e-13	kbaA	control of [SW|sporulation ]initiation	activation of the [[protein|KinB]]-dependent pathway to [SW|sporulation], control of the [SW|phosphorelay]
BSU_22390	2.08653	4.80353e-13	ypmA	unknown	unknown	ypmA	1	3	ypmA-tseB-aspB	2.08653	0.937595	0.243059
BSU_24180	-2.04003	5.38422e-13	yqiK	unknown	cytoplasmic glycerophosphodiester phosphodiesterase	yqiH	2	3	yqiH-yqiI-yqiK_x000D_ yqiK	-0.455212	-0.563396	-2.04003
BSU_22019	-2.09114	6.69632e-13	ypzF	unknown	unknown	dynA	3	3	dynA-ypbS-ypzF_x000D_ ypbS-ypzF_x000D_ ypzF	0.393005	-2.84921	-2.09114
BSU_11970	-2.44301	7.0852e-13	yjcS	unknown	unknown	yjcS	1	2	yjcS-yjdA	-2.44301	-1.65079
BSU_05820	2.45168	7.46608e-13	gmuA	glucomannan uptake and phosphorylation	glucomannan-specific phosphotransferase system, EIIA component of the PTS	gmuB	1	8	gmuB-gmuA-gmuC-gmuD-gmuR-gmuE-gmuF-gmuG	2.40359	2.45168	1.80598	1.75205	0.971615	0.814828	1.18248	0.791602
BSU_misc_RNA_40	-2.65901	9.37053e-13	BSU_misc_RNA_40
BSU_20999	3.04511	1.49578e-12	yoyJ	unknown	toxin (weakly active)	yonT	1	4	yonT-yoyJ-yonU-yonV	0.157101	3.04511	2.00271	0.0235523
BSU_20970	2.30094	1.78814e-12	yonX	unknown	unknown
BSU_rRNA_26	2.66187	1.81706e-12	rrnA-5S	translation	5S rRNA
BSU_11381	-2.74807	1.86596e-12	appA/1	unknown	oligopeptide ABC transporter, inactive pseudogene in strain 168	appD	1	6	appD-appF-appA/1-appA/2-appB-appC	-1.675	-1.9453	-2.74807	-2.52108	-1.6198	-1.40143
BSU_17530	-2.77297	2.51158e-12	ynaE	unknown	unknown
BSU_40790	-2.59799	3.11192e-12	yyaO	unknown	unknown	yyaO	1	1	yyaO	-2.59799
BSU_37740	-2.13554	4.33395e-12	bacA	biosynthesis of the antibiotic bacilysin	bacilysin biosynthesis protein, prephenate decarboxylase	bacA	1	6	bacA-bacB-bacC-bacD-bacE-bacF	-2.13554	-1.4987	-1.36285	-1.57163	-1.61554	-0.73979
BSU_25010	-2.12675	4.38356e-12	yqgE	unknown	unknown
BSU_38320	2.73052	6.0847e-12
BSU_32400	-3.05889	1.201e-11	yunG	unknown	unknown	yunG	1	5	yunG-yunF-yunE-yunD-yunC	-3.05889	-1.26812	-1.08182	-0.0285585	0.0495176
BSU_35980	-2.67982	1.21471e-11	ywsA	unknown	unknown	ywsA	1	2	ywsA-S1384	-2.67982
BSU_15340	-2.23819	1.89202e-11	ylmA	unknown	similar to [SW|ABC transporter] (ATP-binding protein)	ylmA	1	1	ylmA	-2.23819
BSU_27290	2.25099	2.15052e-11	yrzA	unknown	unknown	yrzA	1	1	yrzA	2.25099
BSU_26830	-2.58289	2.47531e-11	zinT	zinc-binding protein	lipoprotein, similar to zinc-binding protein	zinT	1	1	zinT	-2.58289
BSU_39129	2.31112	3.53906e-11	yxzI	unknown	unknown, putative pseudogene
BSU_07390	2.28896	1.16002e-10	yfmP	regulation of the [[gene|yfmP]]-[[gene|yfmO]] operon	transcription repressor ([SW|MerR family]) of the [[gene|yfmP]]-[[gene|yfmO]] operon	yfmP	1	2	yfmP-yfmO	2.28896	2.12302
BSU_22040	-2.68425	1.18258e-10	bpsB	polyketide synthesis	methyltransferase, involved in polyketide synthesis	bpsA	1	2	bpsA-bpsB	-3.65242	-2.68425
BSU_03359	-3.46833	1.84685e-10	yczL	unknown	unknown	folEB	2	4	folEB-yciB-yczL-zagA_x000D_ yczL-zagA		-0.739643	-3.46833
BSU_34400	-2.17726	2.74053e-10	padC	resistance to salicylic acid	phenolic acid decarboxylase	yveF	1	3	yveF-yveG-padC	-1.271	-1.25282	-2.17726
BSU_04039	2.20047	5.53906e-10
BSU_tRNA_22	2.82716	1.73234e-09
BSU_27960	3.5328	1.96238e-09	rplU	translation	ribosomal protein	spoIVFA	2	5	spoIVFA-spoIVFB-rplU-prp-rpmA_x000D_ rplU-prp-rpmA	0.481503	0.81623	3.5328	3.17386	2.18667
BSU_26210	-2.45481	2.40157e-09	yqaR	unknown	unknown	yqaR	1	1	yqaR	-2.45481
BSU_21560	-2.17417	3.36738e-09	yokK	unknown	unknown	yokI	1	4	yokI-yokJ-yokK-yokL	-1.42606	-2.10856	-2.17417	-1.41733
BSU_17660	-2.4603	1.1048e-08	yncF	nucleotide metabolism	dUTPase
BSU_tRNA_50	2.34377	1.42461e-08	trnS-Leu1	translation
BSU_08880	-2.71852	2.17119e-08	rpsNB	translation	alternative ribosomal protein S14*, can replace RpsN under conditions of zinc limitation	rpsNB	1	1	rpsNB	-2.71852
BSU_38570	2.09176	2.2945e-08	licA	lichenan uptake and phosphorylation	lichenan-specific phosphotransferase system, EIIA component of the PTS	licB	1	4	licB-licC-licA-licH	1.75692	2.06225	2.09176	1.91789
BSU_32970	-2.30992	3.52437e-08	yusY	unknown	similar to oligoendopeptidase, inactive pseudogene	yusY/1	1	2	yusY/1-yusY	-3.45308	-2.30992
BSU_13800	-2.51189	4.41946e-08	ykvR	unknown	unknown	ykvR	1	1	ykvR	-2.51189
BSU_05329	-4.00365	4.42419e-08	ydzO	unknown	unknown	ydeS	1	2	ydeS-ydzO	-0.528259	-4.00365
BSU_05050	-2.06266	4.46598e-08	lrpA	repression of glyA transcription and KinB-dependent sporulation	transcriptional regulator (Lrp family) involved in repression of glyA transcription and KinB-dependent sporulation	lrpA	1	1	lrpA	-2.06266
BSU_misc_RNA_22	2.39548	6.78768e-08	BSU_misc_RNA_22
BSU_17940	-2.09335	3.22618e-07	yneI	unknown	two-component response regulator	ccdA	1	3	ccdA-yneI-yneJ	-0.237476	-2.09335	-0.663885
BSU_21570	-2.10856	6.29243e-07	yokJ	inhibition of the cytotoxic activity of YokI	putative antitoxin	yokI	1	4	yokI-yokJ-yokK-yokL	-1.42606	-2.10856	-2.17417	-1.41733
BSU_09630	-2.75041	9.29e-07	yhdX	unknown	unknown	yhdX	1	1	yhdX	-2.75041
BSU_33480	2.29486	1.8856e-06	bdbD	oxidative folding of proteins	thiol-disulfide oxidoreductase, required for the formation of thiol disulfide bonds in several proteins	bdbD	1	2	bdbD-bdbC	2.29486	1.8537
BSU_41060	2.03176	2.16623e-06	rpmH	translation	ribosomal protein	rpmH	2	4	rpmH-rnpA-yidC1-jag_x000D_ rpmH	2.03176	1.32878		1.08648
BSU_04530	2.57537	2.56852e-06	fbpB	RNA chaperone	[[protein|Fur]]-regulated basic protein, acts as RNA chaperone for [[protein|FsrA]], response to iron limitation	fbpA	1	2	fbpA-fbpB		2.57537
BSU_30570	-2.86925	3.21967e-06	ytmB	unknown	unknown	ytmB	1	1	ytmB	-2.86925
BSU_misc_RNA_27	-2.5196	5.77489e-06
BSU_19400	-2.0153	6.62277e-06	yojM	unknown	superoxide dismutase	cwlS	1	2	cwlS-yojM	-3.50337	-2.0153
BSU_09980	-2.04528	7.57446e-06	yhaI	unknown	unknown	yhaI	1	1	yhaI	-2.04528
BSU_10230	-2.32798	7.59333e-06	yhfH	unknown	unknown	yhfH	1	1	yhfH	-2.32798
BSU_20430	-2.49055	2.01096e-05	yorC	unknown	unknown	yorB	1	2	yorB-yorC	-0.228552	-2.49055
BSU_20770	-2.22868	2.82033e-05	yopT	unknown	unknown
BSU_31190	2.22546	2.89043e-05	rhaM	utilization of rhamnose	mutarotase involved in rhamnose utilization	rhaEW	2	5	rhaEW-rhaR-rhaB-rhaM-rhaA_x000D_ rhaR-rhaB-rhaM-rhaA	1.62943	0.734655	0.88693	2.22546	0.0355108
BSU_tRNA_79	2.62057	3.3644e-05	trnE-Arg	translation
BSU_tRNA_21	4.3902	3.87836e-05	trnE-Met	translation
BSU_tRNA_43	2.42285	3.95484e-05
BSU_02180	-2.08664	4.33664e-05	ybfE	unknown	unknown	ybfG	1	3	ybfG-ybfF-ybfE	-0.0113532	-1.19525	-2.08664
BSU_19250	-2.20982	4.92904e-05	yocL	unknown	unknown	yocL	1	1	yocL	-2.20982
BSU_20830	-2.81539	7.50665e-05	yopN	unknown	unknown	yopM	1	6	yopM-yopN-yopO-yopP-yopQ-yopR	1.08827	-2.81539	-2.96597	-0.855806	-0.639872	-0.384149
BSU_37380	2.40453	9.56908e-05	albB	antilisterial bacteriocin (subtilosin) production	antilisterial bacteriocin (subtilosin) production	sboA	1	9	sboA-sboX-albA-albB-albC-albD-albE-albF-albG	-0.853281		1.58277	2.40453	1.68696	0.980693	-0.036279	-0.783591	-0.433487
BSU_11839	3.72861	0.00011727	yjzE	unknown	general stress protein	yjzE	1	1	yjzE	3.72861
BSU_misc_RNA_63	-2.29843	0.000142587	BSU_misc_RNA_63
BSU_27570	2.07075	0.000175031	yrzK	unknown	unknown
BSU_tRNA_14	7.1136	0.000316993	trnJ-Lys	translation
BSU_17170	-2.23094	0.000434124	pksI	polyketide synthesis	involved in polyketide synthesis	pksB	2	14	pksB-pksC-pksD-pksE-acpK-pksF-pksG-pksH-pksI-pksJ-pksL-pksM-pksN-pksR_x000D_ pksC-pksD-pksE-acpK-pksF-pksG-pksH-pksI-pksJ-pksL-pksM-pksN-pksR	-1.21591	-0.96435	-1.51424	-1.70216	-0.905294	-0.08782	-0.763591	-0.0622705	-2.23094	-0.0336438	0.426329	0.411775	-0.225059	0.614117
BSU_rRNA_5	2.15526	0.000746314	rrnA-23S	translation	23S rRNA
BSU_tRNA_73	-5.83962	0.0010922	trnSL-Gln1	translation
BSU_39870	-2.18087	0.00111163	yxbD	unknown	unknown	yxbC	1	2	yxbC-yxbD	-0.127412	-2.18087
BSU_08500	-3.5845	0.00119264	yfhE	survival of stress conditions and low temperatures	general stress protein, survival of salt, ethanol and paraquat stresses and low temperatures	yfhF	1	3	yfhF-yfhE-yfhD	0.0242442	-3.5845	-0.510115
BSU_tRNA_42	6.67781	0.0017054
BSU_14420	-2.00764	0.00208178	ykoA	unknown	unknown	ykoA	1	1	ykoA	-2.00764
BSU_tRNA_40	4.82326	0.00215518	trnD-Gln	translation
BSU_tRNA_55	3.99669	0.00227432	trnB-Leu1	translation
BSU_20820	-2.96597	0.00435818	yopO	unknown	similar to transcription regulator (Xre family)	yopM	1	6	yopM-yopN-yopO-yopP-yopQ-yopR	1.08827	-2.81539	-2.96597	-0.855806	-0.639872	-0.384149
BSU_misc_RNA_43	3.05399	0.00637183	BSU_misc_RNA_43
BSU_tRNA_24	5.38339	0.00774611
Table S2: Differential gene expression following exposure to 2h-BAG-eluate. The table reports BSU locus tags, fold change (FC), p-value, gene and operon annotations and fold change values for individual genes within each operon (FC gene 1 - FC gene 32)
