# Supplementary material for: How Bioactive Glass S53P4 Kills Bacteria
Source: J Funct Biomater. 2026 Apr 19;17(4):201. doi: 10.3390/jfb17040201 (PMC13117131; doi:10.3390/jfb17040201)
Supplement: Supplementary file 1 [file jfb-17-00201-s001.zip › Supplementary Table S3.xlsx]

## Sheet: Sheet1
Without regulatory directionality						When regulator is activated						When regulator is repressed						Best score
Regulon	Nr Genes	Average FC	MAD FC	P (FDR)		Regulon	Nr Genes	Average signed FC	MAD ABS(FC)	P (FDR)		Regulon	Nr Genes	Average signed FC	MAD ABS(FC)	P (FDR)		Regulon	directon	Nr of genes	Percentage	Average signed FC	MAD ABS(FC)	P (FDR)
abh	4	0.89172	0.267548	0.740898		abh	1	3.50337	0	0.00367211		abh	3	-2.35675	0.0295633	0.173013		abh	repression	3	75	-2.35675	0.0295633	0.173013	regulation of gene expression during the transition from growth to stationary phase
a-box	1	3.63331	0	0.00928035		a-box	0					a-box	0					a-box	not defined	1	0	3.63331	0	0.00928035	termination/antitermination pbuE (putative hypoxanthine exporter nucleotide metabolism)
abrB	38	0.825298	1.42629	0.00928035		abrB	29	2.72586	0.344486	0.0938327		abrB	9	-3.00424	0.535095	0.00534513		abrB	activation	29	76	2.72586	0.344486	0.0938327	regulation of gene expression during the transition from growth to stationary phase1
ahrC	2	-2.33409	0.246218	0.00928035		ahrC	0					ahrC	2	-2.33409	0.246218	0.0061451		ahrC	repression	2	100	-2.33409	0.246218	0.0061451	transcriptional regulator of arginine metabolic genes
alsR	2	2.39106	0.163587	0.0111074		alsR	2	2.39106	0.163587	0.00755988		alsR	0					alsR	activation	2	100	2.39106	0.163587	0.00755988	regulation of acetoin synthesis
ansR	2	2.54257	0.0712082	0.00997202		ansR	0					ansR	2	-2.54257	0.0712082	0.00699336		ansR	repression	2	100	-2.54257	0.0712082	0.00699336	regulation of asparagine and aspartate degradation
B12 riboswitch	4	2.23546	0.0964104	0.1335		B12 riboswitch	0					B12 riboswitch	4	-2.23546	0.0964104	0.12172		B12 riboswitch	repression	4	100	-2.23546	0.0964104	0.12172	regulation cobalamin (vitamin B12) uptake
ccpA	52	2.39359	0.364933	4.62593e-07		ccpA	3	2.84768	0.595231	0.46779		ccpA	49	-2.91176	0.333084	1.53023e-08		ccpA	repression	49	94	-2.91176	0.333084	1.53023e-08	carbon catabolite repression (CCR)
ccpC	1	2.35202	0	0.0104685		ccpC	0					ccpC	1	-2.35202	0	0.00731145		ccpC	repression	1	100	-2.35202	0	0.00731145	regulation of tricarboxylic acid branch of the TCA cycle
c-di-AMP Riboswitch	1	2.47275	0	0.00997202		c-di-AMP Riboswitch	0					c-di-AMP Riboswitch	0					c-di-AMP Riboswitch	not defined	1	0	2.47275	0	0.00997202
cggR	1	4.50494	0	0.00928035		cggR	0					cggR	1	-4.50494	0	0.00520074		cggR	repression	1	100	-4.50494	0	0.00520074	repressor of glycolytic genes
citB	3	2.03469	0.00941793	0.201693		citB	0					citB	0					citB	not defined	3	0	2.03469	0.00941793	0.201693	aconitase regulation TCA cycle genes
codY	27	-1.52684	0.257304	0.000721288		codY	21	2.46308	0.210789	2.91134e-05		codY	6	-2.59273	0.141749	0.80271		codY	activation	21	78	2.46308	0.210789	2.91134e-05	regulation in response to branched-chain amino acid limitation
comK	7	3.12686	0.499992	0.017845		comK	7	3.12686	0.499992	0.0136854		comK	0					comK	activation	7	100	3.12686	0.499992	0.0136854	regulation of genetic competence
degU	1	2.06852	0	0.011969		degU	0					degU	1	-2.06852	0	0.00962708		degU	repression	1	100	-2.06852	0	0.00962708	regulation of degradative enzymes competence and other adaptive responses
deoR	2	2.63303	0.101852	0.00990579		deoR	0					deoR	2	-2.63303	0.101852	0.00677765		deoR	repression	2	100	-2.63303	0.101852	0.00677765	regulation of deoxyribonucleotide utilization
dnaA	2	-2.44108	0.147735	0.00928035		dnaA	2	2.44108	0.147735	0.00485862		dnaA	0					dnaA	activation	2	100	2.44108	0.147735	0.00485862	response to replication stress and (indirect) regulation of the Spo0A regulon
fadR	1	2.14559	0	0.011969		fadR	0					fadR	1	-2.14559	0	0.00915065		fadR	repression	1	100	-2.14559	0	0.00915065	regulation of fatty acid degradation
FMN-box	4	3.29179	0.327423	0.101085		FMN-box	0					FMN-box	4	-3.29179	0.327423	0.0919353		FMN-box	repression	4	100	-3.29179	0.327423	0.0919353	riboflavin biosynthesis
fnr	2	2.56709	0.219851	0.0104685		fnr	2	2.56709	0.219851	0.00685867		fnr	0					fnr	activation	2	100	2.56709	0.219851	0.00685867	regulation of anaerobiosis fermentation and overflow metabolism
fruR	3	3.31924	0.0803862	0.136314		fruR	0					fruR	3	-3.31924	0.0803862	0.124403		fruR	repression	3	100	-3.31924	0.0803862	0.124403	regulation of fructose utilization
fur	8	0.551206	0.473116	0.298465		fur	1	2.48861	0	0.00463772		fur	5	-2.3563	0.127398	0.0647614		fur	repression	5	62	-2.3563	0.127398	0.0647614	regulation of iron homoeostasis
gabR	1	-2.84716	0	0.00928035		gabR	0					gabR	1	-2.84716	0	0.0055341		gabR	repression	1	100	-2.84716	0	0.0055341	regulation of gamma-amino butyric acid utilization
G-box	14	-3.9234	0.395534	0.000633237		G-box	14	3.9234	0.395534	6.4397e-05		G-box	0					G-box	activation	14	100	3.9234	0.395534	6.4397e-05	control of purine nucleotide metabolism in response to guanine
gbsR	3	2.3944	0.0933053	0.201693		gbsR	0					gbsR	3	-2.3944	0.0933053	0.185191		gbsR	repression	3	100	-2.3944	0.0933053	0.185191	regulation of osmoprotection
gerE	1	-2.23499	0	0.00928035		gerE	0					gerE	1	-2.23499	0	0.00607146		gerE	repression	1	100	-2.23499	0	0.00607146	regulation of a subset of SigK-dependent late spore coat genes
gerR	1	-2.23499	0	0.00928035		gerR	1	2.23499	0	0.00500002		gerR	0					gerR	activation	1	100	2.23499	0	0.00500002	regulation of some spore coat genes
glcT	1	3.42304	0	0.00928035		glcT	1	3.42304	0	0.00442571		glcT	0					glcT	activation	1	100	3.42304	0	0.00442571	control of glucose uptake
glnL	1	-2.45085	0	0.00928035		glnL	0					glnL	1	-2.45085	0	0.00591773		glnL	repression	1	100	-2.45085	0	0.00591773	regulation of glutamine utilization
glnR	2	2.34079	0.183139	0.011969		glnR	0					glnR	2	-2.34079	0.183139	0.00903344		glnR	repression	2	100	-2.34079	0.183139	0.00903344	regulation of glutamine synthesis
glpP	3	3.41678	0.311145	0.168182		glpP	3	3.41678	0.311145	0.145455		glpP	0					glpP	activation	3	100	3.41678	0.311145	0.145455	regulation of glycerol and glycerol-3-phosphate utilization
gltC	2	-2.44162	0.296713	0.00928035		gltC	0					gltC	2	-2.44162	0.296713	0.00610207		gltC	repression	2	100	-2.44162	0.296713	0.00610207	regulation of glutamate synthesis
gmuR	2	2.42763	0.0240457	0.0103451		gmuR	0					gmuR	2	-2.42763	0.0240457	0.00711228		gmuR	repression	2	100	-2.42763	0.0240457	0.00711228	regulation of glucomannan utilization
gntR	3	2.54402	0.128384	0.171587		gntR	0					gntR	3	-2.54402	0.128384	0.158514		gntR	repression	3	100	-2.54402	0.128384	0.158514	regulation of gluconate utilization
hprT	1	-2.42349	0	0.00928035		hprT	0					hprT	1	-2.42349	0	0.00591773		hprT	repression	1	100	-2.42349	0	0.00591773	purine salvage and interconversion
hrcA	5	1.08059	0.272192	0.573511		hrcA	1	4.9434	0	0.00343888		hrcA	4	-2.58659	0.211775	0.11502		hrcA	repression	4	80	-2.58659	0.211775	0.11502	regulation of class I heat-shock genes (protein chaperones)
hypR	1	3.26717	0	0.00928035		hypR	1	3.26717	0	0.00448036		hypR	0					hypR	activation	1	100	3.26717	0	0.00448036	control of nitroreductase expression by disulfide stress
iolR	2	-2.784	0.124136	0.00928035		iolR	2	2.784	0.124136	0.00442571		iolR	0					iolR	activation	2	100	2.784	0.124136	0.00442571	regulation of myo-inositol catabolism
kre	2	3.10474	0.0421454	0.00928035		kre	0					kre	2	-3.10474	0.0421454	0.00591773		kre	repression	2	100	-3.10474	0.0421454	0.00591773	controls stability of several mRNAs, including comK (competence)
L-box	1	2.98127	0	0.00928035		L-box	0					L-box	0					L-box	not defined	1	0	2.98127	0	0.00928035	control of lysine biosynthesis
lexA	6	0.0174095	2.46575	0.745425		lexA	3	2.3588	0.0213352	0.127348		lexA	3	-2.39362	0.154412	0.175671		lexA	repression	3	50	-2.39362	0.154412	0.175671	regulation of the SOS response
licR	2	2.077	0.0147571	0.011969		licR	2	2.077	0.0147571	0.00907033		licR	0					licR	activation	2	100	2.077	0.0147571	0.00907033	regulation of lichenan utilization
licT	2	2.80568	0.100112	0.00928035		licT	2	2.80568	0.100112	0.0053474		licT	0					licT	activation	2	100	2.80568	0.100112	0.0053474	control of beta-glucan and beta-glucoside utilization
lytT	2	3.10474	0.0421454	0.00928035		lytT	2	3.10474	0.0421454	0.004711		lytT	0					lytT	activation	2	100	3.10474	0.0421454	0.004711	control of pyruvate utilization
malR	1	2.55721	0	0.00990579		malR	1	2.55721	0	0.00588362		malR	0					malR	activation	1	100	2.55721	0	0.00588362	regulation of malate uptake
manR	4	2.94398	0.135331	0.101085		manR	4	2.94398	0.135331	0.0827932		manR	0					manR	activation	4	100	2.94398	0.135331	0.0827932	regulation of mannose utilization
mdtR	1	2.52839	0	0.00990579		mdtR	0					mdtR	1	-2.52839	0	0.00677765		mdtR	repression	1	100	-2.52839	0	0.00677765	regulation of the multidrug-resistance
mtlR	1	2.09609	0	0.011969		mtlR	1	2.09609	0	0.0088494		mtlR	0					mtlR	activation	1	100	2.09609	0	0.0088494	regulation of mannitol utilization
mtrB	8	3.02581	0.438485	0.00928035		mtrB	0					mtrB	0					mtrB	not defined	8	0	3.02581	0.438485	0.00928035	regulation of tryptophan biosynthesis and repression of folate operon
murR	2	-2.41166	0.100903	0.00928035		murR	2	2.41166	0.100903	0.00485862		murR	0					murR	activation	2	100	2.41166	0.100903	0.00485862	regulation of muramic acid utilization
nadR	1	-2.94378	0	0.00928035		nadR	1	2.94378	0	0.0040591		nadR	0					nadR	activation	1	100	2.94378	0	0.0040591	regulation of NAD biosynthesis
nhaX	1	2.97961	0	0.00928035		nhaX	1	2.97961	0	0.00485862		nhaX	0					nhaX	activation	1	100	2.97961	0	0.00485862	general stress protein,putative regulator of Na /H antiporter involved in pH homeostasis
nrdR	3	2.84529	0.0799905	0.173294		nrdR	0					nrdR	3	-2.84529	0.0799905	0.160215		nrdR	repression	3	100	-2.84529	0.0799905	0.160215	control of ribonucleotide reductase expression
nsrR	1	2.78694	0	0.00928035		nsrR	0					nsrR	1	-2.78694	0	0.00610207		nsrR	repression	1	100	-2.78694	0	0.00610207	nitric oxide-responsive regulator
nusA	7	2.7093	0.10497	0.0180579		nusA	0					nusA	7	-2.7093	0.10497	0.0150144		nusA	repression	7	100	-2.7093	0.10497	0.0150144	transcription termination factor of RNA polymerase
opcR	7	-0.599316	0.721078	0.298465		opcR	4	2.8446	0.196353	0.0681306		opcR	3	-2.3944	0.0933053	0.185191		opcR	activation	4	57	2.8446	0.196353	0.0681306	regulation of choline uptake
padR	1	-2.17726	0	0.00928035		padR	1	2.17726	0	0.00516572		padR	0					padR	activation	1	100	2.17726	0	0.00516572	regulation of the phenolic acid stress response
perR	6	1.67824	0.445594	0.201693		perR	1	2.90032	0	0.00406034		perR	5	-2.59395	0.172145	0.0630666		perR	repression	5	83	-2.59395	0.172145	0.0630666	regulation of the response to peroxide
phoP	9	3.22633	0.318355	0.00928035		phoP	8	3.32765	0.556936	0.00448036		phoP	1	-2.41582	0	0.00711228		phoP	activation	8	89	3.32765	0.556936	0.00448036	regulation of phosphate metabolism
preQ1 riboswitch	4	2.79851	0.211013	0.110849		preQ1 riboswitch	4	2.79851	0.211013	0.09098		preQ1 riboswitch	0					preQ1 riboswitch	activation	4	100	2.79851	0.211013	0.09098	synthesis of the modified ribonucleotide queuosine
purR	16	-3.84656	0.456617	0.000597953		purR	16	3.84656	0.456617	5.2452e-05		purR	0					purR	activation	16	100	3.84656	0.456617	5.2452e-05	regulation of purine biosynthesis
putR	2	-2.97066	0.706891	0.00928035		putR	0					putR	2	-2.97066	0.706891	0.00607146		putR	repression	2	100	-2.97066	0.706891	0.00607146	regulation of proline utilization
pyrR	4	-2.63465	0.154916	0.0867466		pyrR	0					pyrR	0					pyrR	not defined	4	0	-2.63465	0.154916	0.0867466	regulation of pyrimidine biosynthesis
remA	9	0.0788702	0.829033	0.430232		remA	5	2.41765	0.303318	0.0632654		remA	4	-2.8446	0.196353	0.0761891		remA	activation	5	56	2.41765	0.303318	0.0632654	control of biofilm formation
resD	22	3.0611	0.401414	0.000154493		resD	18	3.04555	0.413077	6.3727e-05		resD	4	-3.13109	0.375829	0.103301		resD	activation	18	82	3.04555	0.413077	6.3727e-05	regulation of aerobic and anaerobic respiration
rex	11	3.52986	0.758806	0.00928035		rex	0					rex	11	-3.52986	0.758806	0.00215349		rex	repression	11	100	-3.52986	0.758806	0.00215349	regulation of fermentation and anaerobic respiration
rhaR	1	2.22546	0	0.0111074		rhaR	0					rhaR	1	-2.22546	0	0.00826282		rhaR	repression	1	100	-2.22546	0	0.00826282	control of rhamnose utilization
RNA switch	4	3.09528	0.180149	0.101085		RNA switch	0					RNA switch	1	-3.40854	0	0.00568561		RNA switch	repression	1	25	-3.40854	0	0.00568561
rocR	2	-2.33409	0.246218	0.00928035		rocR	0					rocR	2	-2.33409	0.246218	0.0061451		rocR	repression	2	100	-2.33409	0.246218	0.0061451	regulation of arginine utilization
rok	3	-0.825876	0.29547	0.710184		rok	2	2.44108	0.147735	0.00485862		rok	1	-2.40453	0	0.00711228		rok	activation	2	67	2.44108	0.147735	0.00485862	regulation of comK (competence) and AT-rich genes many of which acquired by horizontal gene transfer
rplJ	2	4.07869	0.530635	0.00928035		rplJ	0					rplJ	2	-4.07869	0.530635	0.0055341		rplJ	repression	2	100	-4.07869	0.530635	0.0055341	ribosomal protein L10 & L12
rplL	2	4.07869	0.530635	0.00928035		rplL	0					rplL	2	-4.07869	0.530635	0.0055341		rplL	repression	2	100	-4.07869	0.530635	0.0055341	ribosomal protein L10 & L12
rplT	2	2.24372	0.168927	0.011969		rplT	0					rplT	2	-2.24372	0.168927	0.0095696		rplT	repression	2	100	-2.24372	0.168927	0.0095696	initiation factor IF-3, ribosomal proteins BL35 and L20
rpmE	1	2.98596	0	0.00928035		rpmE	0					rpmE	1	-2.98596	0	0.00602978		rpmE	repression	1	100	-2.98596	0	0.00602978
rpsB	1	4.13461	0	0.00928035		rpsB	0					rpsB	1	-4.13461	0	0.00531498		rpsB	repression	1	100	-4.13461	0	0.00531498
rpsD	1	5.34599	0	0.00928035		rpsD	0					rpsD	1	-5.34599	0	0.00498464		rpsD	repression	1	100	-5.34599	0	0.00498464
sacT	1	2.055	0	0.011969		sacT	1	2.055	0	0.00907033		sacT	0					sacT	activation	1	100	2.055	0	0.00907033	regulation of sucrose utilization
S-box	4	0.093971	2.39677	0.891368		S-box	2	2.47515	0.174917	0.00485862		S-box	1	-3.18272	0	0.00591773		S-box	activation	2	50	2.47515	0.174917	0.00485862	control of sulphur metabolism (response to S-adenosylmethionine (SAM))
scoC	8	-2.54028	0.198558	0.00928035		scoC	8	2.54028	0.198558	0.00211552		scoC	0					scoC	activation	8	100	2.54028	0.198558	0.00211552	transition state regulator
sigA	189	1.48093	0.487077	7.90104e-08		sigA	144	2.89797	0.404827	2.03636e-80		sigA	45	-3.05362	0.631619	5.9625e-10		sigA	activation	144	76	2.89797	0.404827	2.03636e-80
sigB	29	-0.379093	1.37345	0.0190103		sigB	13	2.59898	0.277653	0.000495716		sigB	16	-2.79878	0.4912	6.70943e-05		sigB	repression	16	55	-2.79878	0.4912	6.70943e-05	general stress response
sigD	10	0.904676	0.83828	0.208722		sigD	7	2.62787	0.460798	0.0136854		sigD	3	-3.1161	0.113244	0.121467		sigD	activation	7	70	2.62787	0.460798	0.0136854	regulation of flagella, motility, chemotaxis and autolysis
sigE	12	1.89888	0.60226	0.0111074		sigE	10	2.79882	0.435754	0.00440884		sigE	2	-2.60081	0.390995	0.00607146		sigE	activation	10	83	2.79882	0.435754	0.00440884	mother cell-specific early sigma factor
sigF	8	2.39382	1.60227	0.0487218		sigF	6	4.19309	1.40514	0.038929		sigF	2	-3.00399	0.580503	0.00591773		sigF	activation	6	75	4.19309	1.40514	0.038929	forespore-specific early sigma factor
sigG	3	-2.59687	0.0238297	0.14594		sigG	0					sigG	3	-2.59687	0.0238297	0.13331		sigG	repression	3	100	-2.59687	0.0238297	0.13331	forespore-specific late sigma factor
sigH	3	0.489726	0.175706	0.926314		sigH	2	2.48628	0.0878528	0.00664036		sigH	1	-3.50337	0	0.00500031		sigH	activation	2	67	2.48628	0.0878528	0.00664036	transcription of early stationary phase genes (sporulation, competence)
sigI	1	-2.21426	0	0.00928035		sigI	0					sigI	1	-2.21426	0	0.00607146		sigI	repression	1	100	-2.21426	0	0.00607146	control of a class of heat shock genes (cell envelope related)
sigK	2	1.14198	3.37698	0.221019		sigK	1	4.51896	0	0.00378176		sigK	1	-2.23499	0	0.00607146		sigK	activation	1	50	4.51896	0	0.00378176	mother cell-specific late sigma factor
sigL	2	-2.33409	0.246218	0.00928035		sigL	0					sigL	2	-2.33409	0.246218	0.0061451		sigL	repression	2	100	-2.33409	0.246218	0.0061451	utilization of arginin, acetoin and fructose, required for cold adaptation
sigM	15	1.86783	0.32944	0.00928035		sigM	13	2.513	0.309799	0.000512107		sigM	2	-2.32579	0.0977049	0.00607146		sigM	activation	13	87	2.513	0.309799	0.000512107	ECF-type sigma factor, adaptation to inhibitors of peptidoglycan synthesis
sigV	6	2.72109	0.36908	0.0509921		sigV	6	2.72109	0.36908	0.0403898		sigV	0					sigV	activation	6	100	2.72109	0.36908	0.0403898	ECF-type sigma factor, resistance to lytic enzymes
sigW	15	-2.50712	0.229528	0.000716666		sigW	0					sigW	15	-2.50712	0.229528	0.000114015		sigW	repression	15	100	-2.50712	0.229528	0.000114015	ECF-type sigma factor, adaptation to membrane-active compounds
sigX	8	1.4642	0.529848	0.0714217		sigX	6	2.72109	0.36908	0.0403898		sigX	2	-2.30649	0.0784116	0.00607146		sigX	activation	6	75	2.72109	0.36908	0.0403898	ECF-type sigma factor, resistance to cationic antimcrobial peptides
sinR	1	-2.50435	0	0.00928035		sinR	1	2.50435	0	0.00463062		sinR	0					sinR	activation	1	100	2.50435	0	0.00463062	regulation of post-exponential-phase processes
spo0A	16	1.22725	0.528397	0.0236291		spo0A	5	2.42924	0.184407	0.0573932		spo0A	11	-2.66367	0.460798	0.19648		spo0A	repression	11	69	-2.66367	0.460798	0.19648	phosphorelay transition state regulator
spoIIID	4	3.04021	0.401242	0.124412		spoIIID	0					spoIIID	4	-3.04021	0.401242	0.11502		spoIIID	repression	4	100	-3.04021	0.401242	0.11502	regulation of mother cell gene expression
spx	3	-2.64056	0.105924	0.132644		spx	0					spx	3	-2.64056	0.105924	0.121467		spx	repression	3	100	-2.64056	0.105924	0.121467	oxidative and heat stress
stringent response	91	3.20779	0.580715	8.1819e-12		stringent response	2	2.39106	0.163587	0.00755988		stringent response	89	-3.22614	0.576328	3.80496e-13		stringent response	repression	89	98	-3.22614	0.576328	3.80496e-13	stringent response
swrA	1	2.06852	0	0.011969		swrA	1	2.06852	0	0.00907033		swrA	0					swrA	activation	1	100	2.06852	0	0.00907033	regulation of chemotaxis and flagellar biosynthesis, modulator of DegU
T-box	9	1.12952	0.620157	0.116055		T-box	4	2.76624	0.313393	0.0948062		T-box	0					T-box	activation	4	44	2.76624	0.313393	0.0948062	regulation of amino acid metabolism
Thi-box	1	2.23161	0	0.0111074		Thi-box	0					Thi-box	0					Thi-box	not defined	1	0	2.23161	0	0.0111074	regulation of thiamine biosynthesis
tilS	1	-2.42349	0	0.00928035		tilS	0					tilS	1	-2.42349	0	0.00591773		tilS	repression	1	100	-2.42349	0	0.00591773	tRNAIle-lysidine synthetase, purine salvage and interconversion, control of ftsH expression
tnrA	15	-1.52819	0.305112	0.00928035		tnrA	6	2.3797	0.171952	0.112691		tnrA	9	-2.54092	0.174743	0.0233942		tnrA	repression	9	60	-2.54092	0.174743	0.0233942	regulation of nitrogen assimilation
treR	3	4.75462	0.0695167	0.127113		treR	0					treR	3	-4.75462	0.0695167	0.116736		treR	repression	3	100	-4.75462	0.0695167	0.116736	regulation of trehalose utilization
walR	2	2.28647	0.129351	0.011969		walR	2	2.28647	0.129351	0.00839094		walR	0					walR	activation	2	100	2.28647	0.129351	0.00839094	control of cell wall metabolism
ycnK	3	4.08077	0.236356	0.128951		ycnK	0					ycnK	3	-4.08077	0.236356	0.11853		ycnK	repression	3	100	-4.08077	0.236356	0.11853	regulation of copper uptake
yfmP	2	2.20599	0.0829695	0.011969		yfmP	0					yfmP	2	-2.20599	0.0829695	0.00917622		yfmP	repression	2	100	-2.20599	0.0829695	0.00917622	unknown, regulation of possible multidrug-efflux transporter gene
ylxR	6	-2.73749	0.336045	0.0270949		ylxR	0					ylxR	0					ylxR	not defined	6	0	-2.73749	0.336045	0.0270949	unknown regulation of sugar amines uptake, arginine, histidine and proline biosynthesis, compatible solute transport, alternative ribosomal protein S14
ytrA	1	2.04271	0	0.011969		ytrA	0					ytrA	1	-2.04271	0	0.00979278		ytrA	repression	1	100	-2.04271	0	0.00979278	control of cell envelope stress responses
yvrHb	7	1.99166	0.460798	0.0699435		yvrHb	6	2.72109	0.36908	0.0403898		yvrHb	1	-2.38491	0	0.00597646		yvrHb	activation	6	86	2.72109	0.36908	0.0403898	regulation cell surface maintenance
ywbI	2	3.14346	0.412948	0.00928035		ywbI	2	3.14346	0.412948	0.00525288		ywbI	0					ywbI	activation	2	100	3.14346	0.412948	0.00525288	unknown, regulation possible holin genes
zur	5	-3.03869	0.687029	0.0487218		zur	5	3.03869	0.687029	0.0392757		zur	0					zur	activation	5	100	3.03869	0.687029	0.0392757	regulation of zinc homeostasis
Table S3: Regulon activity following exposure to 2h-BAG-eluate. The table reports regulon identity, number of genes, average (signed) fold change, variability (MAD), statistical significance (p-value, FDR), and inferred regulator state (activated or repressed).
